# Supplementary material for: Demonstrating the reliability of transdiagnostic mHealth Routine Outcome Monitoring in mental health services using experience sampling technology
Source: PLoS One. 2017 Oct 12;12(10):e0186294. doi: 10.1371/journal.pone.0186294 (PMC5638497; doi:10.1371/journal.pone.0186294)
Supplement: S1 Data — (XLSX) [file pone.0186294.s001.xlsx]

## Sheet: S1 Data
subjno	Meetmoment	Teller_binnen_ppn	act_else	soc_enjoy	phy_hungry	phy_tired	phy_unwell	phy_pain	positive_affect	negative_affect	geslacht	age_jr	diagnose_dichotoom	met_wie_dichotoom	somatics_dichotoom	beide_metingen_data
1	1	1	3	5	2	2	4	2	4	2.11111	1	56	0	0	0	0
1	1	2	2	3	3	4	3	3	3.25	1.55556	1	56	0	0	0	0
1	1	3	1	3	1	3	4	3	2.25	1.22222	1	56	0	0	1	0
1	1	4	1	3	1	1	2	2	3.5	1.22222	1	56	0	1	0	0
1	1	5	1	5	1	2	5	2	3.5	1.44444	1	56	0	0	1	0
1	1	6	5	5	1	1	3	3	4.5	1.55556	1	56	0	0	1	0
1	1	7	1	5	1	1	2	2	4	1.22222	1	56	0	0	0	0
1	1	8	1	5	1	1	4	4	3.5	1.77778	1	56	0	0	0	0
1	1	9	1	5	1	1	2	3	4	1.55556	1	56	0	0	0	0
1	1	10	1	6	1	1	2	1	3.75	1	1	56	0	0	0	0
1	1	11	1	6	1	1	5	1	6	2	1	56	0	1	#NULL!	0
1	1	12	1	6	1	1	2	3	4	1.44444	1	56	0	1	0	0
1	1	13	1	5	1	1	1	3	4.75	1	1	56	0	0	#NULL!	0
1	1	14	1	6	1	1	5	3	5.5	1.33333	1	56	0	0	1	0
1	1	15	1	6	1	1	3	4	4.5	1.88889	1	56	0	0	0	0
1	1	16	1	5	1	1	4	3	4.75	1.66667	1	56	0	0	0	0
1	1	17	1	6	1	1	2	2	3.25	2	1	56	0	1	0	0
1	1	18	1	6	1	1	1	2	5.75	1.55556	1	56	0	#NULL!	0	0
1	1	19	1	6	1	1	2	1	5.75	1.44444	1	56	0	1	0	0
1	1	20	1	5	1	1	1	1	5	1.11111	1	56	0	0	0	0
1	1	21	1	5	1	1	1	1	4.25	1.11111	1	56	0	1	0	0
1	1	22	1	7	1	1	1	1	5	1.11111	1	56	0	1	0	0
1	1	23	1	6	1	1	1	2	5.75	1.11111	1	56	0	0	0	0
1	1	24	1	6	1	1	1	1	6	1	1	56	0	#NULL!	0	0
1	1	25	1	7	1	1	1	1	6.5	1	1	56	0	0	0	0
1	1	26	1	7	1	1	1	1	6.75	1	1	56	0	0	0	0
1	1	27	1	7	1	1	1	1	7	1	1	56	0	0	0	0
2	1	1	3	4	3	5	5	3	1	4.11111	1	56	1	1	1	1
2	1	2	4	4	2	6	6	4	1.25	4.77778	1	56	1	1	1	1
2	1	3	3	4	1	6	4	3	1	5.55556	1	56	1	1	1	1
2	1	4	2	4	1	6	5	5	1.5	4	1	56	1	1	1	1
2	1	5	2	3	5	6	5	5	1.5	3.22222	1	56	1	0	1	1
2	1	6	3	5	1	6	5	6	1.25	5.33333	1	56	1	1	1	1
2	1	7	3	5	1	5	5	6	1	4.88889	1	56	1	1	1	1
2	1	8	3	5	1	5	6	6	2.25	5	1	56	1	1	1	1
2	1	9	3	3	1	5	6	6	1	5.44444	1	56	1	1	1	1
2	1	10	3	3	1	5	6	6	1	4.88889	1	56	1	0	1	1
2	1	11	3	5	1	6	6	6	1	4.77778	1	56	1	1	1	1
2	1	12	3	4	1	5	5	5	1.25	5	1	56	1	1	1	1
2	1	13	3	5	1	5	5	5	2.25	4.11111	1	56	1	0	1	1
2	1	14	3	5	1	5	6	6	2.25	3.88889	1	56	1	1	1	1
2	1	15	2	4	1	5	5	5	3.25	3.55556	1	56	1	0	1	1
2	1	16	2	4	1	5	5	5	2.25	4.22222	1	56	1	0	1	1
2	1	17	2	5	1	5	5	5	1.75	4.33333	1	56	1	1	1	1
2	1	18	2	2	1	5	5	5	1.75	4.22222	1	56	1	1	1	1
2	1	19	2	5	3	5	5	5	2	4.44444	1	56	1	0	1	1
2	1	20	4	4	1	5	5	5	2.25	4.44444	1	56	1	0	1	1
2	1	21	3	5	1	5	5	5	1.75	4	1	56	1	1	1	1
2	1	22	2	5	3	6	6	5	1.25	4.33333	1	56	1	1	1	1
2	1	23	7	1	1	5	6	6	1	5.22222	1	56	1	1	1	1
2	1	24	5	4	1	6	5	5	1.5	4.55556	1	56	1	0	1	1
2	1	25	4	4	1	6	5	5	1.5	4.33333	1	56	1	1	1	1
2	1	26	3	5	3	5	5	5	2	4.11111	1	56	1	1	1	1
2	1	27	4	5	1	5	5	5	2.25	4.11111	1	56	1	1	1	1
2	1	28	3	5	1	5	5	5	2	4	1	56	1	1	1	1
2	1	29	2	5	3	5	5	5	2	4.44444	1	56	1	1	1	1
2	1	30	2	5	1	5	5	5	2.5	4.55556	1	56	1	1	1	1
2	1	31	3	5	2	5	5	5	2.75	4.44444	1	56	1	1	1	1
2	1	32	2	4	1	5	5	5	2	4.55556	1	56	1	0	1	1
2	1	33	2	6	1	5	5	5	2	4.55556	1	56	1	1	1	1
2	1	34	4	4	1	5	5	5	2	4.44444	1	56	1	1	1	1
2	1	35	6	6	2	6	6	6	1	4.88889	1	56	1	1	1	1
2	1	36	3	6	1	6	6	5	1	5.22222	1	56	1	1	1	1
2	1	37	5	5	2	5	5	5	2	4.55556	1	56	1	1	1	1
2	1	38	2	5	1	5	5	5	1.5	4.44444	1	56	1	1	1	1
2	1	39	2	6	1	6	5	5	2	4.33333	1	56	1	1	1	1
2	1	40	6	3	4	6	6	6	1.5	5	1	56	1	0	1	1
2	1	41	5	5	2	6	6	6	1.5	4.88889	1	56	1	1	1	1
2	1	42	2	5	1	6	5	5	1.75	4.55556	1	56	1	1	1	1
2	2	43	4	5	1	6	5	4	1.75	4.44444	1	56	1	1	1	1
2	2	44	4	5	1	6	4	3	1.5	4.33333	1	56	1	1	1	1
2	2	45	4	4	1	6	6	3	2.25	4.22222	1	56	1	1	1	1
2	2	46	3	5	4	6	4	3	1.5	4.11111	1	56	1	0	1	1
2	2	47	4	4	1	6	5	3	1.75	4.55556	1	56	1	0	1	1
2	2	48	4	4	1	6	4	2	1.5	4.22222	1	56	1	1	1	1
2	2	49	4	5	1	6	6	5	1	4.33333	1	56	1	#NULL!	#NULL!	1
2	2	50	4	2	1	6	6	6	1	4.44444	1	56	1	1	1	1
2	2	51	6	2	1	7	6	6	1	4.66667	1	56	1	1	1	1
2	2	52	4	3	1	7	6	6	1.25	4.22222	1	56	1	1	1	1
2	2	53	3	5	1	6	6	6	1.25	4	1	56	1	1	1	1
2	2	54	4	5	1	7	6	7	1	4.11111	1	56	1	1	1	1
2	2	55	2	5	4	6	6	6	1.5	4	1	56	1	1	1	1
2	2	56	3	5	1	7	6	6	1.5	4.22222	1	56	1	1	1	1
2	2	57	2	5	1	6	6	6	1.25	4.11111	1	56	1	1	1	1
2	2	58	2	5	1	7	6	7	1	4.22222	1	56	1	0	1	1
2	2	59	3	5	3	6	4	4	1.75	3.88889	1	56	1	1	1	1
2	2	60	3	5	1	6	5	5	1.25	4.22222	1	56	1	1	1	1
2	2	61	2	5	1	6	5	5	1.75	3.77778	1	56	1	#NULL!	#NULL!	1
2	2	62	3	6	1	6	5	5	2	3.77778	1	56	1	#NULL!	#NULL!	1
2	2	63	2	6	1	6	6	4	2.5	3.88889	1	56	1	#NULL!	#NULL!	1
2	2	64	2	5	1	6	5	5	2	3.77778	1	56	1	1	1	1
2	2	65	3	4	1	6	5	5	2	3.66667	1	56	1	0	1	1
2	2	66	1	5	1	6	5	5	1.75	4	1	56	1	0	1	1
2	2	67	3	5	3	5	5	5	1.5	4.55556	1	56	1	1	1	1
2	2	68	4	5	1	5	5	5	1.5	4.33333	1	56	1	1	1	1
2	2	69	3	6	1	6	5	5	1.5	4.11111	1	56	1	1	1	1
2	2	70	6	5	3	6	5	5	1	4.33333	1	56	1	1	1	1
2	2	71	4	5	1	6	5	5	1.25	4.11111	1	56	1	1	1	1
2	2	72	5	5	1	6	5	5	1	4	1	56	1	1	1	1
2	2	73	2	5	3	6	5	5	1.5	4.11111	1	56	1	0	1	1
2	2	74	1	6	2	7	6	5	1.75	4.11111	1	56	1	1	1	1
2	2	75	4	6	1	6	5	5	1.75	3.88889	1	56	1	#NULL!	#NULL!	1
2	2	76	3	6	3	6	5	5	1.75	4.11111	1	56	1	1	1	1
2	2	77	5	3	1	6	5	5	1.75	3.88889	1	56	1	1	1	1
2	2	78	3	5	1	6	5	5	1.5	4	1	56	1	1	1	1
2	2	79	4	5	4	6	6	6	2.5	4.22222	1	56	1	1	1	1
2	2	80	2	3	1	7	5	5	2	4.33333	1	56	1	0	1	1
2	2	81	3	5	1	7	5	5	1.25	4.22222	1	56	1	1	1	1
2	2	82	3	5	3	6	5	5	1.25	4.22222	1	56	1	1	1	1
2	2	83	4	4	3	6	5	5	2	4	1	56	1	0	1	1
2	2	84	4	5	1	6	5	5	1.5	4.44444	1	56	1	1	1	1
3	1	1	5	4	5	4	4	3	4	2.22222	1	45	1	1	1	1
3	1	2	4	4	4	4	4	4	4	4	1	45	1	1	0	1
3	1	3	6	5	2	4	4	4	3.75	2.55556	1	45	1	1	1	1
3	1	4	2	6	2	5	4	3	4	1.55556	1	45	1	1	1	1
3	1	5	2	6	2	4	3	4	4.75	2	1	45	1	1	1	1
3	1	6	1	6	2	4	4	3	4.5	2	1	45	1	1	1	1
3	1	7	1	5	1	4	4	3	4.75	2	1	45	1	1	1	1
3	1	8	1	6	1	3	5	4	3.25	2.22222	1	45	1	1	1	1
3	1	9	6	6	2	5	5	5	4.25	1.88889	1	45	1	1	1	1
3	1	10	2	6	1	4	5	4	3.25	2	1	45	1	1	#NULL!	1
3	1	11	5	3	1	4	5	5	2.75	2.33333	1	45	1	1	1	1
3	1	12	1	5	1	5	4	5	4.25	2.22222	1	45	1	1	1	1
3	1	13	2	5	1	4	5	4	3.75	1.88889	1	45	1	1	1	1
3	1	14	1	6	1	4	4	5	3.75	1.88889	1	45	1	1	1	1
3	1	15	2	#NULL!	#NULL!	#NULL!	4	4	4.75	1.66667	1	45	1	0	1	1
3	1	16	2	6	1	4	4	5	4.25	1.66667	1	45	1	1	1	1
3	1	17	1	6	2	3	4	4	4	1.88889	1	45	1	0	1	1
3	1	18	2	6	1	4	4	4	4.5	1.55556	1	45	1	1	1	1
3	1	19	1	6	3	4	4	4	4.75	1.55556	1	45	1	1	1	1
3	1	20	4	5	1	5	4	3	3.75	1.88889	1	45	1	1	1	1
3	1	21	1	6	1	5	5	3	3.5	1.88889	1	45	1	1	1	1
3	1	22	1	6	1	2	4	4	3.5	1.77778	1	45	1	1	1	1
3	1	23	1	6	1	4	3	4	5	1.66667	1	45	1	1	1	1
3	1	24	2	6	1	4	3	4	4.75	1.55556	1	45	1	1	1	1
3	1	25	1	6	1	4	3	4	4	1.66667	1	45	1	1	1	1
3	1	28	5	5	1	3	3	3	5	1.71429	1	45	1	1	1	1
3	1	29	2	5	1	5	4	3	4.75	1.66667	1	45	1	0	1	1
3	1	30	1	6	2	4	4	3	5	1.55556	1	45	1	1	1	1
3	1	31	2	5	1	4	4	3	4.75	1.77778	1	45	1	1	1	1
3	1	32	1	6	1	4	4	3	4.75	1.55556	1	45	1	1	1	1
3	1	33	1	6	2	4	3	3	4.25	1.66667	1	45	1	1	1	1
3	2	34	1	6	1	2	2	3	5.75	1	1	45	1	1	1	1
3	2	35	1	7	1	2	2	4	5.75	1	1	45	1	1	1	1
3	2	36	1	6	1	2	2	3	6	1	1	45	1	1	1	1
3	2	37	1	7	4	2	2	4	5.75	1	1	45	1	1	1	1
3	2	38	1	7	5	2	2	4	6.25	1	1	45	1	0	1	1
3	2	39	1	7	4	2	2	4	6.75	1	1	45	1	0	1	1
3	2	40	2	6	1	2	2	4	5.75	1	1	45	1	1	1	1
3	2	41	2	7	2	2	2	4	6	1	1	45	1	1	1	1
3	2	42	1	7	1	2	1	4	6	1	1	45	1	1	1	1
3	2	43	1	6	5	3	3	4	5.75	1	1	45	1	1	1	1
3	2	44	2	6	5	3	2	4	6	1	1	45	1	1	1	1
3	2	45	1	6	1	1	1	3	5.75	1	1	45	1	1	1	1
3	2	46	1	6	1	2	2	4	6	1	1	45	1	1	1	1
3	2	47	1	6	1	2	2	4	4.5	1	1	45	1	1	1	1
3	2	48	1	6	1	2	2	4	5.75	1	1	45	1	1	1	1
3	2	49	1	6	1	2	2	4	6	1	1	45	1	1	1	1
3	2	50	1	5	2	2	2	4	5.75	1	1	45	1	1	1	1
3	2	51	1	6	1	2	2	4	6	1	1	45	1	1	1	1
3	2	52	1	6	1	2	2	3	5.75	1	1	45	1	1	1	1
3	2	53	1	6	1	2	2	3	6.75	1	1	45	1	1	1	1
3	2	54	1	7	1	1	1	3	6	1	1	45	1	1	1	1
3	2	55	1	6	1	1	2	4	6	1	1	45	1	0	1	1
3	2	56	1	6	1	1	2	3	5.75	1	1	45	1	1	1	1
3	2	57	2	7	1	1	1	4	5	1	1	45	1	1	1	1
3	2	58	1	6	1	2	2	4	5.75	1	1	45	1	1	1	1
3	2	59	6	6	2	2	2	3	3.5	1	1	45	1	1	1	1
3	2	60	1	6	1	1	1	4	6.25	1	1	45	1	1	1	1
3	2	61	1	6	1	2	2	4	5.75	1	1	45	1	1	1	1
3	2	62	1	6	1	1	2	3	6	1	1	45	1	1	1	1
3	2	63	1	6	1	2	3	3	6	1	1	45	1	1	1	1
3	2	64	1	5	1	2	2	3	6	1	1	45	1	1	1	1
3	2	65	2	6	1	2	2	4	5.75	1	1	45	1	1	1	1
3	2	66	1	6	1	1	2	4	5.75	1	1	45	1	1	1	1
3	2	67	1	6	1	2	2	4	5.75	1	1	45	1	1	1	1
3	2	68	1	6	1	1	2	3	5.5	1	1	45	1	1	1	1
4	1	1	2	5	6	5	1	4	4.5	3.88889	0	57	1	1	1	1
4	1	2	7	5	1	5	4	1	4.5	2.55556	0	57	1	1	1	1
4	1	3	2	6	3	5	1	3	4.5	2.55556	0	57	1	1	1	1
4	1	4	1	6	1	4	2	3	5.25	1.55556	0	57	1	1	0	1
4	1	5	1	6	1	4	2	4	4	1.77778	0	57	1	1	1	1
4	1	6	4	4	1	4	2	3	3.5	1.88889	0	57	1	1	1	1
4	1	7	1	4	1	3	3	3	4.5	1.88889	0	57	1	1	1	1
4	1	8	1	6	1	4	1	3	4.25	2.33333	0	57	1	0	1	1
4	1	9	1	5	1	5	3	3	3.75	1.88889	0	57	1	0	1	1
4	1	10	1	6	1	6	3	2	4.25	2.11111	0	57	1	1	1	1
4	1	11	1	6	1	5	3	4	3.5	2.11111	0	57	1	0	1	1
4	1	12	1	6	1	3	2	4	5	1.77778	0	57	1	0	0	1
4	1	13	1	7	1	3	1	5	5.25	1.77778	0	57	1	0	1	1
4	2	18	1	6	2	5	3	3	4.25	2.55556	0	57	1	1	1	1
4	2	19	2	5	1	4	3	4	4.25	2.22222	0	57	1	1	1	1
4	2	20	1	5	5	4	2	4	3.75	2.33333	0	57	1	1	1	1
4	2	21	1	6	2	5	2	3	4	2.33333	0	57	1	1	1	1
4	2	22	1	5	1	4	3	3	4.25	2.44444	0	57	1	1	0	1
4	2	23	7	4	1	4	2	4	3.75	3.11111	0	57	1	1	1	1
4	2	24	1	4	1	5	3	3	4	3.22222	0	57	1	1	1	1
4	2	25	1	5	1	4	3	4	4.25	2	0	57	1	1	1	1
4	2	26	3	5	2	5	3	4	4	2.55556	0	57	1	1	1	1
4	2	27	1	5	1	4	3	4	4.25	2.77778	0	57	1	1	1	1
4	2	28	1	5	2	4	2	3	5	2.22222	0	57	1	1	1	1
4	2	29	1	6	6	4	2	3	3.75	3.55556	0	57	1	0	1	1
4	2	30	1	5	1	5	4	3	4	2.55556	0	57	1	0	1	1
4	2	31	1	7	1	6	1	3	4	2.77778	0	57	1	0	1	1
5	1	1	1	6	1	7	6	5	5.5	3.22222	0	50	1	#NULL!	#NULL!	0
5	1	2	1	5	1	5	4	5	5.25	2.44444	0	50	1	#NULL!	#NULL!	0
5	1	3	2	5	1	5	4	5	4.5	2.22222	0	50	1	#NULL!	#NULL!	0
5	1	4	2	3	1	6	5	5	5	3	0	50	1	#NULL!	#NULL!	0
5	1	5	2	2	4	5	4	5	5	2.88889	0	50	1	#NULL!	#NULL!	0
5	1	6	2	2	4	5	4	4	4.75	2.55556	0	50	1	#NULL!	#NULL!	0
5	1	7	2	5	7	6	5	5	4.75	2.22222	0	50	1	#NULL!	#NULL!	0
5	1	8	2	5	1	5	5	5	5	2.66667	0	50	1	#NULL!	#NULL!	0
5	1	9	2	6	1	6	3	5	5.75	1.66667	0	50	1	#NULL!	#NULL!	0
5	1	10	1	6	1	6	1	1	5	1.11111	0	50	1	#NULL!	#NULL!	0
5	1	11	2	6	6	7	4	4	5.25	1.77778	0	50	1	#NULL!	#NULL!	0
5	1	12	1	7	2	7	3	4	5.5	1.77778	0	50	1	#NULL!	#NULL!	0
5	1	13	1	6	4	6	4	5	5.5	1.55556	0	50	1	#NULL!	#NULL!	0
5	1	14	1	6	1	6	4	5	6	1.77778	0	50	1	#NULL!	#NULL!	0
5	1	15	1	6	1	6	3	3	5.75	1.44444	0	50	1	#NULL!	#NULL!	0
5	1	16	1	6	4	5	3	4	5	1.22222	0	50	1	#NULL!	#NULL!	0
5	1	17	1	6	1	4	2	3	6	1.33333	0	50	1	#NULL!	#NULL!	0
5	1	18	1	6	1	5	4	5	5.25	1.66667	0	50	1	#NULL!	#NULL!	0
5	1	19	1	6	1	5	3	5	5	1.11111	0	50	1	#NULL!	#NULL!	0
5	1	20	1	6	6	4	3	5	5.25	1.33333	0	50	1	#NULL!	#NULL!	0
5	1	21	1	6	6	5	3	5	5	1.22222	0	50	1	#NULL!	#NULL!	0
5	1	22	1	6	1	5	2	4	5.5	1.22222	0	50	1	#NULL!	#NULL!	0
5	1	23	1	6	1	6	3	5	5.25	1.22222	0	50	1	#NULL!	#NULL!	0
5	1	24	1	7	1	4	1	1	5	1	0	50	1	#NULL!	#NULL!	0
5	1	25	7	1	1	4	7	6	1	3	0	50	1	#NULL!	#NULL!	0
5	1	26	7	4	1	5	6	6	1	2	0	50	1	#NULL!	#NULL!	0
5	1	27	7	4	1	5	6	6	1.25	1.55556	0	50	1	#NULL!	#NULL!	0
5	1	28	7	5	1	6	6	6	1	1.44444	0	50	1	#NULL!	#NULL!	0
5	1	29	1	4	1	5	6	6	1	1.33333	0	50	1	#NULL!	#NULL!	0
5	1	30	6	5	1	6	7	6	1.25	1.33333	0	50	1	#NULL!	#NULL!	0
5	1	31	1	5	1	6	7	6	1	1.33333	0	50	1	#NULL!	#NULL!	0
5	1	32	1	4	1	5	6	6	3.25	1.33333	0	50	1	#NULL!	#NULL!	0
5	1	33	1	4	1	6	6	6	2	1.44444	0	50	1	#NULL!	#NULL!	0
5	1	34	1	5	1	6	6	6	1.75	1.22222	0	50	1	#NULL!	#NULL!	0
5	1	35	1	5	1	5	6	6	1.75	1.33333	0	50	1	#NULL!	#NULL!	0
5	1	36	1	5	1	5	4	6	4.25	1.11111	0	50	1	#NULL!	#NULL!	0
5	1	37	1	5	1	5	4	5	3.75	1.11111	0	50	1	#NULL!	#NULL!	0
6	1	1	2	5	2	2	2	4	5	2.33333	0	65	1	1	1	1
6	1	2	6	4	2	3	5	5	2.25	2.22222	0	65	1	0	1	1
6	1	3	4	5	2	4	4	5	4	3.66667	0	65	1	1	1	1
6	1	4	4	5	3	4	4	4	4.25	3.55556	0	65	1	1	1	1
6	1	5	4	5	3	5	5	5	2.25	4.11111	0	65	1	1	1	1
6	1	6	4	5	2	4	4	5	3.5	3.77778	0	65	1	0	1	1
6	1	7	4	5	3	5	4	6	3.75	4	0	65	1	0	1	1
6	1	8	2	5	2	4	3	4	5	2.11111	0	65	1	1	1	1
6	1	9	7	5	3	5	6	5	2	5.22222	0	65	1	0	1	1
6	1	10	6	5	2	4	5	5	2.5	4.44444	0	65	1	0	1	1
6	1	11	6	4	3	5	5	6	2.25	4.33333	0	65	1	0	1	1
6	1	12	3	4	3	4	5	6	3.75	4.11111	0	65	1	0	#NULL!	1
6	1	13	4	5	2	5	5	6	2.75	4.11111	0	65	1	0	1	1
6	1	14	6	4	2	6	6	6	3	4.33333	0	65	1	0	1	1
6	1	15	2	5	2	6	5	5	2.25	4.22222	0	65	1	0	1	1
6	1	16	4	3	2	4	5	5	3	4	0	65	1	0	1	1
6	1	17	4	5	3	4	4	4	3.75	3.22222	0	65	1	0	1	1
6	1	18	4	5	2	5	4	5	4.25	3.22222	0	65	1	1	1	1
6	1	19	4	5	3	4	4	5	4	3.66667	0	65	1	0	#NULL!	1
6	1	20	3	5	2	4	4	5	4.75	3.11111	0	65	1	0	1	1
6	1	21	4	5	2	4	4	5	4	3	0	65	1	1	1	1
6	1	22	2	6	2	5	4	5	4.5	2.88889	0	65	1	0	1	1
6	1	23	3	5	3	4	4	5	4.5	3	0	65	1	0	1	1
6	1	24	3	5	2	4	4	5	4.5	3.33333	0	65	1	0	1	1
6	1	25	4	5	2	4	4	5	4.75	3.11111	0	65	1	0	1	1
6	1	26	4	5	2	4	4	5	5	2.55556	0	65	1	0	1	1
6	1	27	2	5	2	4	3	4	5	2.33333	0	65	1	#NULL!	1	1
6	1	28	3	5	4	4	3	4	4.75	2.22222	0	65	1	0	1	1
6	1	29	2	5	2	4	2	4	5	2	0	65	1	0	1	1
6	1	30	2	5	2	4	3	4	4.75	2.11111	0	65	1	0	1	1
6	2	32	2	6	2	4	2	3	5	2	0	65	1	0	1	1
6	2	33	5	5	2	5	5	4	2.75	4.66667	0	65	1	0	1	1
6	2	34	6	4	2	4	4	6	2.75	3.77778	0	65	1	0	1	1
6	2	35	4	5	2	4	5	7	3.25	3.77778	0	65	1	0	1	1
6	2	36	2	5	2	2	2	4	5	1.33333	0	65	1	0	1	1
6	2	37	2	5	1	4	2	4	5	2.11111	0	65	1	0	1	1
6	2	38	2	5	2	2	2	4	5.25	1.22222	0	65	1	1	1	1
6	2	39	2	5	1	5	1	4	5	1.11111	0	65	1	1	1	1
6	2	40	4	4	2	4	4	5	4	3.33333	0	65	1	0	1	1
6	2	41	2	5	2	4	4	6	4	3.22222	0	65	1	0	1	1
6	2	42	2	5	2	4	3	5	5	2.66667	0	65	1	0	1	1
6	2	43	1	5	1	3	2	5	5	1.66667	0	65	1	1	1	1
6	2	44	2	5	2	4	2	5	5	2.11111	0	65	1	0	1	1
6	2	45	4	5	2	4	4	6	3.25	4	0	65	1	0	1	1
6	2	46	5	5	2	4	5	6	3	3.88889	0	65	1	0	1	1
6	2	47	4	5	2	4	4	6	3.5	3.55556	0	65	1	0	1	1
6	2	48	2	5	1	3	3	5	5	1.88889	0	65	1	1	1	1
6	2	49	5	4	2	5	5	5	2.5	3.88889	0	65	1	0	1	1
6	2	50	5	5	2	4	5	5	3.25	3.66667	0	65	1	0	1	1
6	2	51	4	4	2	4	4	6	3.25	3.66667	0	65	1	0	1	1
6	2	52	3	5	2	5	4	6	4	3.11111	0	65	1	0	1	1
6	2	53	4	5	2	6	5	6	3	3.66667	0	65	1	0	1	1
6	2	54	5	5	2	6	5	6	2.75	4	0	65	1	0	1	1
6	2	55	4	5	2	6	6	6	2.25	3.77778	0	65	1	0	1	1
6	2	56	5	4	2	5	5	6	1.75	4.33333	0	65	1	0	1	1
6	2	57	5	4	2	4	5	6	3.5	3.33333	0	65	1	0	1	1
6	2	58	5	5	2	4	5	6	2.5	3.55556	0	65	1	0	1	1
6	2	59	4	5	2	5	5	6	3.25	3.88889	0	65	1	0	1	1
6	2	60	4	5	2	4	4	6	4	3.11111	0	65	1	0	1	1
6	2	61	4	5	2	4	4	5	4	2.33333	0	65	1	0	1	1
6	2	62	3	5	1	2	3	6	4.5	2.22222	0	65	1	0	1	1
6	2	63	2	5	1	3	4	6	4.5	2.33333	0	65	1	0	1	1
7	1	1	4	6	1	5	3	2	4.75	2.77778	0	33	1	1	1	0
7	1	2	5	6	2	6	5	3	3.5	3.55556	0	33	1	1	0	0
7	1	3	5	6	3	6	4	3	5	3.11111	0	33	1	1	1	0
7	1	4	1	6	5	6	4	3	6	2.55556	0	33	1	1	1	0
7	1	5	2	6	2	6	4	2	5.75	2.66667	0	33	1	1	1	0
7	1	6	1	6	3	4	2	3	5.5	2.44444	0	33	1	1	1	0
7	1	7	1	6	6	4	2	4	5.25	2	0	33	1	1	1	0
7	1	8	4	5	2	3	3	3	6	2.44444	0	33	1	1	1	0
7	1	9	6	5	1	6	4	3	5.75	2.22222	0	33	1	1	1	0
7	1	10	1	7	1	5	2	3	6.75	1.66667	0	33	1	0	1	0
7	1	11	1	6	3	5	3	4	5.5	2.55556	0	33	1	1	1	0
7	1	12	6	6	5	5	5	4	2.75	3.22222	0	33	1	1	1	0
7	1	13	3	5	3	5	5	5	4.75	2.88889	0	33	1	1	1	0
7	1	14	1	6	1	6	5	5	4.75	2.55556	0	33	1	1	1	0
7	1	15	4	5	7	5	7	6	1.75	3.44444	0	33	1	1	1	0
7	1	16	5	4	6	5	6	6	2.75	3.22222	0	33	1	1	1	0
8	1	1	2	4	1	4	4	7	3.75	2.88889	0	57	1	1	1	0
8	1	2	1	4	1	4	4	7	4.25	2.66667	0	57	1	1	1	0
8	1	3	2	2	1	4	1	7	4	2.88889	0	57	1	1	0	0
8	1	4	1	7	1	4	4	7	4.25	2.33333	0	57	1	0	0	0
8	1	5	1	7	1	4	1	6	4.75	2.66667	0	57	1	0	0	0
8	1	6	6	7	1	5	6	6	2.5	3.22222	0	57	1	0	0	0
8	1	7	1	7	1	4	6	6	1.75	3.33333	0	57	1	0	1	0
8	1	8	1	2	1	5	6	7	2.25	2.77778	0	57	1	1	1	0
8	1	9	1	7	1	4	5	7	4.5	2.44444	0	57	1	0	1	0
8	1	10	1	2	1	4	5	7	3.5	2.44444	0	57	1	1	0	0
8	1	11	1	7	1	5	6	7	4	2.33333	0	57	1	0	1	0
8	1	12	1	7	4	4	1	6	5	2	0	57	1	0	0	0
8	1	13	1	7	1	4	1	6	4.75	2.44444	0	57	1	0	0	0
8	1	14	1	7	1	4	1	6	5	2	0	57	1	0	1	0
8	1	15	1	7	1	4	1	7	5.25	2	0	57	1	0	0	0
8	1	16	1	7	1	4	1	6	5.75	2	0	57	1	0	0	0
8	1	17	1	7	1	5	6	7	5.25	2.11111	0	57	1	0	0	0
8	1	18	1	1	1	4	5	7	5.75	2.33333	0	57	1	1	0	0
8	1	19	1	1	1	4	1	7	5.75	2	0	57	1	1	0	0
8	1	20	1	7	1	4	1	7	5	2.33333	0	57	1	0	0	0
8	1	21	1	7	1	3	5	6	3.25	2.11111	0	57	1	0	0	0
8	1	22	1	7	1	3	1	6	5	2.11111	0	57	1	0	0	0
8	1	23	1	7	1	4	4	6	4	1.77778	0	57	1	0	1	0
8	1	24	1	7	1	3	4	6	5.25	1.88889	0	57	1	0	1	0
8	1	25	1	7	1	4	4	6	5.25	2.33333	0	57	1	0	1	0
8	1	26	1	7	1	4	2	6	4.25	1.88889	0	57	1	0	0	0
8	1	27	1	7	1	4	1	6	5.75	2.11111	0	57	1	0	0	0
8	1	28	1	7	1	4	1	5	5.5	1.77778	0	57	1	0	0	0
8	1	29	1	7	1	4	1	6	5.75	2.22222	0	57	1	0	0	0
8	1	30	1	1	1	4	1	6	6	1.88889	0	57	1	1	1	0
8	1	31	1	7	1	5	1	6	6	2	0	57	1	0	1	0
8	1	32	1	7	1	5	1	6	6	1.77778	0	57	1	0	1	0
8	1	33	1	1	1	4	1	6	6	1.33333	0	57	1	1	0	0
8	1	35	1	7	1	4	1	6	6	1.57143	0	57	1	0	0	0
8	1	36	1	7	1	7	1	6	6	1.55556	0	57	1	0	0	0
8	1	37	1	7	1	6	1	6	6	1.88889	0	57	1	0	0	0
8	1	38	1	7	1	6	1	6	6	1.375	0	57	1	0	0	0
8	1	39	1	1	1	5	5	5	4.75	2.44444	0	57	1	1	0	0
8	1	40	1	1	1	5	5	5	3	2	0	57	1	1	0	0
8	1	41	1	1	1	4	4	5	3.25	1.66667	0	57	1	1	1	0
8	1	42	6	#NULL!	1	5	6	6	3.75	1.75	0	57	1	0	1	0
8	1	43	1	1	1	5	5	6	4	2.11111	0	57	1	1	#NULL!	0
8	1	44	1	1	1	4	4	6	4.25	1.66667	0	57	1	1	0	0
8	1	45	1	1	1	4	3	6	4	1.55556	0	57	1	1	1	0
8	1	46	1	7	1	4	4	5	4.5	1.66667	0	57	1	0	0	0
8	1	47	1	7	1	4	4	6	4.25	1.66667	0	57	1	0	0	0
9	1	3	5	5	2	6	4	3	3.25	3.66667	1	57	1	1	1	0
9	1	4	2	5	1	6	5	4	3.5	3.33333	1	57	1	1	1	0
9	1	5	6	4	1	6	4	3	3.75	3.55556	1	57	1	1	1	0
9	1	6	6	5	1	6	4	4	3.5	3.33333	1	57	1	1	1	0
9	1	7	5	5	1	6	4	4	4	3	1	57	1	1	1	0
9	1	8	4	5	2	6	4	4	5	2.11111	1	57	1	1	1	0
9	1	9	2	6	1	6	4	4	4	2.66667	1	57	1	0	1	0
9	1	10	2	6	1	6	4	4	5	2.55556	1	57	1	0	1	0
9	1	11	2	6	1	4	4	4	5.25	1.66667	1	57	1	1	1	0
9	1	12	2	5	1	5	4	4	5	1.55556	1	57	1	1	1	0
9	1	13	2	5	1	5	4	4	5	1.88889	1	57	1	1	1	0
9	1	14	2	6	1	6	4	4	3.5	1.88889	1	57	1	0	1	0
9	1	15	1	5	1	6	4	4	5	1.44444	1	57	1	1	1	0
9	1	16	1	6	5	6	4	4	4	1.88889	1	57	1	0	1	0
9	1	17	2	5	1	6	4	4	4.5	2.66667	1	57	1	0	1	0
9	1	18	1	6	1	6	4	4	4.5	2.44444	1	57	1	0	1	0
9	1	19	1	6	1	6	4	4	4.25	2.11111	1	57	1	0	1	0
9	1	20	1	5	1	6	4	4	4.75	2.55556	1	57	1	1	1	0
9	1	21	1	6	1	6	4	4	5.25	2.22222	1	57	1	0	1	0
9	1	22	1	5	1	6	4	4	5.25	2.11111	1	57	1	1	1	0
9	1	23	1	6	1	6	4	4	6	1.77778	1	57	1	0	1	0
9	1	24	1	6	5	6	4	4	5.5	1.88889	1	57	1	1	1	0
9	1	25	1	6	5	6	4	4	5.75	1.33333	1	57	1	1	1	0
9	1	26	1	6	1	6	4	4	6	3.66667	1	57	1	1	1	0
9	1	27	1	6	1	6	4	4	3.5	1.22222	1	57	1	0	1	0
9	1	28	1	6	1	6	4	4	5.5	1.55556	1	57	1	1	1	0
9	1	29	1	6	1	6	4	4	5.75	1.44444	1	57	1	0	1	0
9	1	30	1	6	1	6	4	4	5	1.88889	1	57	1	1	1	0
9	1	31	1	5	1	6	4	4	3.5	2	1	57	1	1	1	0
9	1	32	1	6	1	6	4	4	5	2.22222	1	57	1	0	1	0
9	1	33	1	6	1	6	4	4	3.5	1.88889	1	57	1	0	1	0
9	1	34	1	6	1	6	4	4	4.75	1.88889	1	57	1	0	1	0
9	1	35	1	6	5	6	4	4	4.75	1.77778	1	57	1	0	1	0
9	1	36	1	6	1	6	4	4	4	2.33333	1	57	1	0	1	0
9	1	37	1	6	1	7	4	4	4.75	1.88889	1	57	1	0	1	0
9	1	38	5	3	1	6	4	4	3.25	2.22222	1	57	1	1	1	0
9	1	39	5	5	1	6	4	4	3.25	2	1	57	1	1	1	0
9	1	40	1	6	1	6	4	4	4	2.11111	1	57	1	1	1	0
9	1	41	1	6	1	6	4	4	4.5	1.88889	1	57	1	1	1	0
9	1	42	1	6	1	6	4	4	4	1.88889	1	57	1	0	1	0
9	1	43	1	6	1	6	4	4	4	1.88889	1	57	1	0	1	0
9	1	44	1	6	1	6	4	4	4.25	1.88889	1	57	1	1	1	0
9	1	45	1	6	1	7	4	4	4	1.44444	1	57	1	0	1	0
10	1	1	4	7	1	6	4	5	3.5	1.77778	1	68	#NULL!	0	1	1
10	1	2	3	7	1	6	4	6	3.5	1.55556	1	68	#NULL!	0	1	1
10	1	3	3	7	1	6	5	5	4.25	1.55556	1	68	#NULL!	0	1	1
10	1	4	4	7	1	6	4	5	4.5	1.33333	1	68	#NULL!	0	1	1
10	1	5	4	7	7	6	4	6	3.75	1.22222	1	68	#NULL!	0	1	1
10	1	6	4	7	2	6	4	6	4	1.44444	1	68	#NULL!	0	1	1
10	1	7	2	7	2	6	5	5	3.5	1.28571	1	68	#NULL!	0	1	1
10	1	8	3	6	1	6	4	5	4	1.33333	1	68	#NULL!	1	1	1
10	1	9	4	7	1	6	4	5	4	1.11111	1	68	#NULL!	0	1	1
10	1	10	3	7	1	6	4	4	3.75	1.11111	1	68	#NULL!	0	1	1
10	1	11	5	7	1	6	5	5	4	1.22222	1	68	#NULL!	0	1	1
10	1	12	4	7	1	7	5	6	4	1.11111	1	68	#NULL!	0	1	1
10	1	13	4	7	1	7	5	6	3	1.77778	1	68	#NULL!	0	1	1
10	1	14	4	7	1	6	5	6	4	1.11111	1	68	#NULL!	1	1	1
10	1	15	1	6	1	6	4	6	4	1.22222	1	68	#NULL!	1	1	1
10	1	16	4	7	1	6	5	5	3.25	1	1	68	#NULL!	0	1	1
10	1	17	3	7	1	6	3	5	4	1	1	68	#NULL!	0	1	1
10	1	18	4	7	1	6	4	6	4	1	1	68	#NULL!	1	1	1
10	1	19	3	7	1	6	5	6	4.25	1.11111	1	68	#NULL!	0	1	1
10	1	20	4	7	1	5	5	6	4	1	1	68	#NULL!	0	1	1
10	1	21	2	6	1	6	5	6	4	1	1	68	#NULL!	1	1	1
10	1	23	4	7	1	6	4	6	4	1	1	68	#NULL!	0	1	1
10	1	24	4	7	1	5	4	6	4	1	1	68	#NULL!	0	1	1
10	1	25	4	7	2	6	5	6	3.5	1.22222	1	68	#NULL!	0	1	1
10	1	26	4	6	1	6	5	6	2	1.44444	1	68	#NULL!	1	1	1
10	1	27	4	7	1	#NULL!	#NULL!	#NULL!	3.75	1.33333	1	68	#NULL!	0	#NULL!	1
10	1	28	4	7	1	6	5	6	4	1	1	68	#NULL!	0	1	1
10	1	29	3	6	1	6	5	6	4	1.22222	1	68	#NULL!	1	1	1
10	1	30	4	7	1	6	5	6	4	1.11111	1	68	#NULL!	0	1	1
10	1	31	4	7	1	6	5	6	3.75	1	1	68	#NULL!	0	1	1
10	1	32	4	7	1	7	6	6	3.75	1.55556	1	68	#NULL!	0	1	1
10	1	33	3	7	1	6	5	6	4	1.22222	1	68	#NULL!	0	1	1
10	2	34	1	7	1	5	3	6	4.75	1.22222	1	68	#NULL!	0	1	1
10	2	35	2	7	1	6	3	6	5	1	1	68	#NULL!	0	1	1
10	2	36	1	7	1	6	4	6	4.75	1	1	68	#NULL!	0	1	1
10	2	37	1	7	1	4	4	5	4.5	1.11111	1	68	#NULL!	1	1	1
10	2	38	1	7	1	5	4	5	4.5	1.11111	1	68	#NULL!	1	1	1
10	2	39	1	7	1	4	3	6	5	1.11111	1	68	#NULL!	0	1	1
10	2	40	1	7	1	5	4	6	5	1	1	68	#NULL!	0	1	1
10	2	41	1	7	1	5	3	6	4.75	1	1	68	#NULL!	0	1	1
10	2	42	1	7	1	5	4	5	4.5	1	1	68	#NULL!	0	1	1
10	2	43	1	7	1	5	3	5	4.25	1	1	68	#NULL!	0	1	1
10	2	44	1	7	1	5	3	6	4	1.11111	1	68	#NULL!	0	1	1
10	2	45	1	7	1	5	4	5	4.25	1.11111	1	68	#NULL!	1	1	1
10	2	46	1	7	1	5	4	5	4	1	1	68	#NULL!	0	1	1
10	2	47	1	7	1	5	4	6	4.5	1	1	68	#NULL!	0	1	1
10	2	48	1	7	1	5	4	5	4	1.11111	1	68	#NULL!	0	1	1
10	2	49	1	7	1	5	4	5	4.25	1.33333	1	68	#NULL!	0	1	1
10	2	50	1	7	1	5	4	6	4.25	1	1	68	#NULL!	1	1	1
10	2	51	1	7	1	5	4	5	4.25	1.11111	1	68	#NULL!	1	1	1
10	2	52	1	7	1	5	4	5	4.25	1	1	68	#NULL!	1	1	1
10	2	53	1	7	1	5	4	5	4.25	1	1	68	#NULL!	1	1	1
10	2	54	1	7	1	4	4	5	4.5	1	1	68	#NULL!	1	1	1
10	2	55	1	7	1	4	4	5	4	1.11111	1	68	#NULL!	1	1	1
10	2	56	1	7	1	3	4	5	4.5	1.11111	1	68	#NULL!	1	1	1
10	2	57	1	7	1	5	4	5	3.5	1	1	68	#NULL!	0	1	1
10	2	58	1	7	1	6	4	5	4.75	1	1	68	#NULL!	0	1	1
10	2	59	1	7	1	4	3	5	4.25	1	1	68	#NULL!	1	1	1
10	2	60	1	7	1	5	3	5	4.25	1	1	68	#NULL!	0	1	1
10	2	61	1	7	1	5	4	5	4	1.11111	1	68	#NULL!	1	1	1
10	2	62	1	7	1	6	4	6	4.25	1.33333	1	68	#NULL!	0	1	1
10	2	63	1	7	1	6	4	5	4.25	1	1	68	#NULL!	0	1	1
11	1	1	1	6	1	4	3	2	4.75	1.77778	0	37	1	0	1	0
11	1	2	1	6	3	2	1	2	4.75	1.77778	0	37	1	0	1	0
11	1	3	5	4	2	1	1	1	5.75	1.66667	0	37	1	1	1	0
11	1	4	2	6	1	3	6	4	2.25	1.88889	0	37	1	1	1	0
11	1	5	3	5	1	2	5	5	3.25	1.55556	0	37	1	1	1	0
11	1	6	1	7	1	2	2	4	5	1.88889	0	37	1	1	1	0
11	1	7	3	#NULL!	#NULL!	#NULL!	#NULL!	#NULL!	3.25	2.44444	0	37	1	1	#NULL!	0
11	1	8	5	5	1	2	4	5	2.75	2.11111	0	37	1	1	1	0
11	1	9	1	7	1	4	3	5	3.25	2.77778	0	37	1	0	1	0
11	1	10	4	6	2	1	5	6	4.75	2.11111	0	37	1	1	1	0
11	1	11	2	6	1	3	4	5	3.75	1.88889	0	37	1	1	1	0
11	1	12	1	6	1	4	3	3	5	1.88889	0	37	1	0	1	0
12	1	1	5	4	2	6	4	5	4.25	5.44444	0	56	1	1	1	0
12	1	2	3	6	1	6	4	5	4.75	2.55556	0	56	1	0	1	0
12	1	3	1	5	2	5	4	6	4.5	2.55556	0	56	1	1	1	0
12	1	4	4	6	1	5	3	5	5	2.11111	0	56	1	1	1	0
12	1	5	3	4	1	4	3	5	5	1.66667	0	56	1	1	1	0
12	1	6	2	4	2	6	3	5	4.5	1.77778	0	56	1	1	1	0
12	1	7	5	6	3	6	5	5	4	1.88889	0	56	1	0	1	0
12	1	8	6	7	1	6	5	5	4.5	2	0	56	1	0	1	0
12	1	9	3	4	2	5	4	5	5	1.77778	0	56	1	1	1	0
12	1	10	2	5	2	6	4	5	4.5	2	0	56	1	1	1	0
12	1	11	5	6	4	6	4	5	4.75	1.88889	0	56	1	0	1	0
12	1	12	2	7	2	5	4	5	5	1.88889	0	56	1	0	1	0
12	1	13	2	7	1	6	4	5	5.25	1.66667	0	56	1	0	1	0
12	1	14	2	7	1	6	4	5	4.75	2.11111	0	56	1	0	1	0
12	1	15	2	6	2	5	4	5	4.75	1.88889	0	56	1	1	1	0
12	1	16	2	3	4	5	3	5	4	2	0	56	1	1	1	0
12	1	17	2	4	2	5	4	5	4.25	2	0	56	1	1	1	0
12	1	18	2	4	1	6	5	5	3.5	2.22222	0	56	1	1	1	0
12	1	19	2	7	2	6	5	5	4.75	2.11111	0	56	1	1	1	0
12	1	20	2	5	2	5	4	5	5	2.11111	0	56	1	1	1	0
12	1	21	2	7	5	5	5	5	4.75	2.33333	0	56	1	0	1	0
12	1	22	3	5	2	5	4	5	5	2.33333	0	56	1	1	1	0
12	1	23	2	7	4	6	4	5	5	2.66667	0	56	1	0	1	0
12	1	25	1	7	2	6	5	5	5	1.33333	0	56	1	0	1	0
12	1	26	3	6	5	5	3	5	4.5	1.66667	0	56	1	0	1	0
12	1	27	2	6	1	6	4	5	5	1.55556	0	56	1	0	1	0
12	1	28	2	3	1	6	3	5	4.75	1.88889	0	56	1	1	1	0
12	1	29	5	5	1	5	4	5	4.75	1.88889	0	56	1	1	1	0
12	1	30	2	3	2	5	4	5	4.5	1.77778	0	56	1	1	1	0
12	1	31	2	5	5	5	4	6	4.75	2	0	56	1	1	1	0
12	1	32	2	5	1	5	5	6	5	1.66667	0	56	1	1	1	0
12	1	33	4	7	1	6	5	6	5	1.44444	0	56	1	0	1	0
12	1	34	2	7	1	6	5	5	4.75	1.33333	0	56	1	0	1	0
13	1	1	4	5	7	5	2	3	3	4.11111	0	47	1	0	1	1
13	1	2	2	7	2	7	5	1	5	2.44444	0	47	1	1	1	1
13	1	3	2	7	4	7	4	1	5	1.77778	0	47	1	1	1	1
13	1	4	4	7	1	7	6	1	3.75	1.88889	0	47	1	1	1	1
13	1	5	2	5	1	5	2	1	4.25	1.88889	0	47	1	1	1	1
13	1	6	2	7	1	6	4	1	4.25	1.33333	0	47	1	0	1	1
13	1	7	1	6	5	4	2	1	5	1.22222	0	47	1	1	1	1
13	1	8	3	5	5	5	5	1	4.25	2.22222	0	47	1	1	1	1
13	1	9	4	5	2	6	5	1	4	2	0	47	1	1	1	1
13	1	10	6	5	2	7	7	1	2.75	1.77778	0	47	1	1	1	1
13	1	11	4	5	5	6	5	1	3.75	2.22222	0	47	1	1	1	1
13	1	12	4	2	1	6	6	1	3.75	1.77778	0	47	1	0	#NULL!	1
13	1	13	2	5	2	6	5	1	4	1.88889	0	47	1	0	1	1
13	1	14	2	5	4	6	5	1	4	2	0	47	1	1	1	1
13	1	15	3	4	4	6	5	1	4	1.77778	0	47	1	0	1	1
13	1	16	4	5	1	5	5	1	4	2.33333	0	47	1	0	1	1
13	1	17	5	5	2	5	4	1	4	1.55556	0	47	1	0	1	1
13	1	18	4	5	1	5	4	1	4	1.88889	0	47	1	0	1	1
13	1	19	5	5	4	5	4	1	4	1.66667	0	47	1	0	1	1
13	1	20	2	6	1	4	3	1	4.75	1.22222	0	47	1	0	1	1
13	1	21	2	6	1	4	3	1	4	1.55556	0	47	1	0	1	1
13	1	22	2	6	1	4	4	1	5	1.33333	0	47	1	0	1	1
13	1	23	2	6	#NULL!	4	#NULL!	1	4	1.33333	0	47	1	1	1	1
13	1	24	3	4	6	5	4	1	4	1.33333	0	47	1	0	1	1
13	1	25	2	5	1	5	4	1	4	1.22222	0	47	1	0	1	1
13	1	26	5	5	4	5	4	1	4	1.88889	0	47	1	1	1	1
13	1	27	2	6	3	4	3	1	4.75	1.625	0	47	1	1	1	1
13	1	28	3	4	1	5	4	1	3.75	1.77778	0	47	1	0	1	1
13	1	29	2	5	1	5	3	1	5	1.22222	0	47	1	0	1	1
13	1	30	2	6	1	5	3	1	5	1.33333	0	47	1	0	1	1
13	1	31	1	6	4	4	4	1	4	1.66667	0	47	1	1	1	1
13	1	32	3	5	2	4	3	1	4.5	1.22222	0	47	1	1	1	1
13	1	33	3	5	1	4	4	1	4.5	1.4	0	47	1	0	1	1
13	1	34	3	5	4	4	3	1	4	1.22222	0	47	1	0	1	1
13	1	35	4	5	1	5	4	1	4.5	1.22222	0	47	1	1	1	1
13	1	36	4	3	2	4	4	1	4.25	1.33333	0	47	1	1	1	1
13	1	37	1	6	1	4	4	1	5	1.11111	0	47	1	1	1	1
13	1	38	4	4	4	4	4	1	4.5	1.22222	0	47	1	1	1	1
13	1	39	4	5	2	5	4	1	4	1.44444	0	47	1	0	1	1
13	1	40	7	1	5	5	5	1	2.5	2.22222	0	47	1	0	1	1
13	1	41	4	3	6	5	5	1	2.5	2.11111	0	47	1	0	1	1
13	1	42	1	6	2	3	3	1	5	1.22222	0	47	1	0	1	1
13	2	43	1	7	1	4	2	1	5.75	1.22222	0	47	1	1	1	1
13	2	44	2	7	4	3	2	1	5.25	1.11111	0	47	1	1	1	1
13	2	45	2	7	4	5	3	1	5.5	1.22222	0	47	1	1	1	1
13	2	46	3	4	2	5	2	1	5.5	1.11111	0	47	1	0	1	1
13	2	47	2	4	2	4	3	1	5	1.55556	0	47	1	0	1	1
13	2	48	1	7	1	1	1	1	6	1.11111	0	47	1	1	1	1
13	2	49	1	5	1	2	2	1	5.25	1	0	47	1	1	1	1
13	2	50	1	4	4	3	3	1	4.25	1	0	47	1	1	1	1
13	2	51	2	7	4	4	4	1	4.75	1	0	47	1	1	1	1
13	2	52	1	7	1	4	2	1	5	1.11111	0	47	1	1	1	1
13	2	53	2	6	1	4	3	1	5.75	1.11111	0	47	1	1	1	1
13	2	54	2	6	4	5	3	1	5	1	0	47	1	1	1	1
13	2	55	2	6	4	6	5	1	4	1	0	47	1	1	1	1
13	2	56	2	6	1	5	3	1	5.5	1	0	47	1	0	1	1
13	2	57	2	6	6	5	3	1	5.5	2	0	47	1	0	1	1
13	2	58	1	7	1	3	2	1	5.5	1	0	47	1	1	0	1
13	2	59	1	7	1	4	3	1	5	1	0	47	1	1	1	1
13	2	60	1	6	1	5	4	1	5.5	1	0	47	1	1	1	1
13	2	61	4	5	1	5	5	1	5	1	0	47	1	1	1	1
13	2	62	1	7	4	4	2	1	5.5	1	0	47	1	1	1	1
13	2	63	2	6	4	4	3	1	5	1	0	47	1	1	1	1
13	2	64	2	6	4	5	3	1	5	1	0	47	1	1	1	1
13	2	65	5	3	2	5	5	1	5	1	0	47	1	0	1	1
13	2	66	1	7	1	4	3	1	5.25	1	0	47	1	1	1	1
13	2	67	2	5	1	5	4	1	4.75	1	0	47	1	1	1	1
13	2	68	2	4	1	5	5	1	3.75	1	0	47	1	1	1	1
13	2	69	1	7	5	5	5	1	3	1.33333	0	47	1	1	1	1
13	2	70	1	7	1	4	4	1	4.5	1	0	47	1	1	1	1
13	2	71	1	6	4	5	4	1	4.75	1	0	47	1	1	1	1
13	2	72	2	6	5	5	3	1	4.75	1	0	47	1	1	1	1
13	2	73	2	6	1	5	4	1	4.75	1.44444	0	47	1	0	1	1
13	2	74	1	6	1	5	4	1	4.75	1	0	47	1	0	1	1
13	2	75	2	6	1	3	3	1	5.25	1	0	47	1	1	1	1
13	2	76	2	5	1	4	3	1	4.5	1	0	47	1	1	1	1
13	2	77	2	7	4	5	4	1	4.75	1	0	47	1	1	1	1
13	2	78	4	3	4	6	6	1	3.5	1.22222	0	47	1	1	1	1
13	2	79	1	7	1	5	3	1	5.5	1	0	47	1	1	1	1
13	2	80	1	6	1	4	3	1	4.75	1	0	47	1	1	1	1
13	2	81	4	6	1	5	4	1	4.5	1	0	47	1	1	1	1
13	2	82	4	5	1	6	5	1	4.25	1	0	47	1	0	1	1
13	2	83	2	5	1	5	4	1	4.5	1.44444	0	47	1	0	1	1
13	2	84	2	5	2	5	4	1	5	1	0	47	1	0	1	1
13	2	85	1	7	1	4	2	1	5.5	1	0	47	1	1	0	1
13	2	86	2	5	3	4	2	1	5.25	1	0	47	1	1	1	1
13	2	87	3	5	4	5	4	1	5.5	1	0	47	1	1	1	1
13	2	88	3	5	1	5	3	1	4.5	1.11111	0	47	1	1	1	1
13	2	89	5	7	2	5	4	1	4.75	1	0	47	1	1	1	1
13	2	90	2	5	1	5	3	1	5	1.11111	0	47	1	0	1	1
13	2	91	4	5	1	5	3	1	4.75	1	0	47	1	1	1	1
13	2	92	1	7	1	5	4	1	5	1	0	47	1	1	1	1
13	2	93	1	7	1	5	4	1	5	1.44444	0	47	1	1	1	1
14	1	1	4	4	3	4	4	7	2	3.77778	1	68	1	1	1	0
14	1	2	4	4	2	5	5	6	2	3.77778	1	68	1	1	1	0
14	1	3	4	3	4	4	5	7	4.25	3.33333	1	68	1	1	1	0
14	1	4	5	3	1	5	5	7	3	3.33333	1	68	1	1	1	0
14	1	5	4	3	2	5	5	7	3.75	3.22222	1	68	1	1	1	0
14	1	6	4	#NULL!	#NULL!	#NULL!	#NULL!	#NULL!	2.75	3.22222	1	68	1	#NULL!	#NULL!	0
14	1	7	2	1	5	4	6	7	3.25	3.55556	1	68	1	1	1	0
14	1	8	4	#NULL!	#NULL!	#NULL!	#NULL!	#NULL!	4	3.66667	1	68	1	1	#NULL!	0
14	1	9	4	6	5	4	5	7	4	3.55556	1	68	1	1	1	0
14	1	10	4	1	1	5	5	7	3.25	3.33333	1	68	1	1	1	0
14	1	11	5	1	1	5	5	6	2.25	3.33333	1	68	1	1	1	0
14	1	12	6	2	2	4	5	7	5	4.22222	1	68	1	1	1	0
14	1	13	5	5	2	4	5	7	3.25	4.11111	1	68	1	1	1	0
14	1	14	#NULL!	5	1	5	5	6	3	3.22222	1	68	1	1	1	0
14	1	15	5	5	1	5	5	6	3.75	3.11111	1	68	1	1	1	0
14	1	16	4	4	5	3	4	7	4.5	2.88889	1	68	1	1	1	0
14	1	17	2	4	1	4	4	6	3.75	2.88889	1	68	1	1	0	0
14	1	18	5	5	1	4	4	6	4.5	3.33333	1	68	1	1	1	0
14	1	19	5	6	4	5	4	6	2.5	3.77778	1	68	1	1	1	0
14	1	20	6	1	1	4	5	6	3	4.22222	1	68	1	1	1	0
14	1	21	6	1	3	5	5	6	2.25	3.88889	1	68	1	1	1	0
14	1	22	6	1	2	5	5	6	1	4.66667	1	68	1	1	1	0
15	1	1	4	6	5	2	1	4	3.5	3	0	35	1	1	0	0
15	1	2	7	5	1	1	1	7	4.25	1.66667	0	35	1	1	0	0
15	1	3	2	7	1	1	1	4	5	1.11111	0	35	1	1	0	0
15	1	4	1	6	6	1	1	4	5.5	1.33333	0	35	1	1	0	0
15	1	5	6	6	1	1	1	2	5.25	1.22222	0	35	1	1	0	0
15	1	6	1	6	2	1	1	1	5.75	1.33333	0	35	1	1	0	0
15	1	7	2	4	4	1	2	1	3.5	2.33333	0	35	1	1	0	0
15	1	8	4	4	1	2	2	2	4.5	1.66667	0	35	1	1	0	0
15	1	9	7	2	4	1	4	4	2.25	3.88889	0	35	1	1	0	0
15	1	10	6	7	4	1	1	4	3	3	0	35	1	1	0	0
15	1	11	7	7	4	4	5	5	2.75	2.11111	0	35	1	1	1	0
15	1	12	4	4	4	4	2	2	3.75	1.88889	0	35	1	1	0	0
15	1	13	2	6	1	6	2	4	4	2.77778	0	35	1	1	1	0
15	1	14	1	7	1	4	4	4	3.25	2.77778	0	35	1	1	1	0
16	1	3	4	5	4	5	4	6	4	4.5	0	43	1	0	1	1
16	1	4	2	#NULL!	2	5	#NULL!	#NULL!	3.75	2.66667	0	43	1	1	#NULL!	1
16	1	5	2	6	4	4	4	2	4.25	1.66667	0	43	1	1	0	1
16	1	6	1	5	6	6	4	2	3.5	1.44444	0	43	1	1	0	1
16	1	7	2	6	1	4	2	4	4.5	1.66667	0	43	1	1	0	1
16	1	8	2	6	1	5	4	4	4.25	1.11111	0	43	1	1	0	1
16	1	9	1	6	4	5	3	3	4.5	1.11111	0	43	1	1	0	1
16	1	10	5	6	1	5	4	3	3.75	1.66667	0	43	1	1	0	1
16	1	11	4	7	4	5	3	2	4.25	1.66667	0	43	1	1	0	1
16	1	12	1	6	1	4	2	2	4.75	1	0	43	1	1	0	1
16	1	13	2	6	4	5	3	2	4.25	1	0	43	1	1	0	1
16	1	14	1	7	5	6	2	2	5.25	1	0	43	1	1	0	1
16	1	15	1	6	1	5	4	5	5.25	1	0	43	1	1	0	1
16	1	16	1	7	1	6	2	2	5.25	1	0	43	1	0	1	1
16	1	17	2	7	4	4	2	2	5.75	1	0	43	1	1	1	1
16	1	18	3	6	5	4	2	2	4.25	1	0	43	1	1	0	1
16	1	19	2	6	5	4	3	1	6	1	0	43	1	1	0	1
16	1	20	1	6	2	5	1	1	5.5	1	0	43	1	1	0	1
16	1	21	2	7	2	6	2	1	5.25	1	0	43	1	0	0	1
16	2	40	1	7	1	6	3	4	5.25	1.33333	0	43	1	0	0	1
16	2	41	4	6	4	4	2	4	5.5	1	0	43	1	1	0	1
16	2	42	4	6	4	4	2	3	6	1	0	43	1	#NULL!	#NULL!	1
16	2	43	3	6	4	4	3	3	5.5	1	0	43	1	#NULL!	#NULL!	1
16	2	44	6	7	2	3	2	3	6	1	0	43	1	#NULL!	#NULL!	1
16	2	45	6	6	3	3	2	3	5.75	1	0	43	1	#NULL!	#NULL!	1
16	2	46	1	7	5	4	3	3	6	1	0	43	1	#NULL!	#NULL!	1
16	2	47	2	6	2	3	2	1	5.75	1.44444	0	43	1	#NULL!	#NULL!	1
16	2	48	1	6	1	6	2	3	5.75	1	0	43	1	#NULL!	#NULL!	1
16	2	49	1	6	1	6	2	3	5.5	1	0	43	1	#NULL!	#NULL!	1
16	2	50	4	5	4	3	2	3	5.75	1	0	43	1	#NULL!	#NULL!	1
16	2	51	4	6	1	3	2	2	6	1	0	43	1	#NULL!	#NULL!	1
16	2	52	5	6	1	3	2	2	6	1	0	43	1	#NULL!	#NULL!	1
16	2	53	6	6	1	4	2	2	6	1	0	43	1	#NULL!	#NULL!	1
16	2	54	2	6	2	4	1	4	6	1	0	43	1	#NULL!	#NULL!	1
16	2	55	4	6	4	4	2	5	6	1	0	43	1	#NULL!	#NULL!	1
16	2	56	6	6	5	3	2	2	6	1	0	43	1	#NULL!	#NULL!	1
16	2	57	2	6	4	3	2	2	4.75	1	0	43	1	#NULL!	#NULL!	1
16	2	58	6	6	1	4	3	3	6	1	0	43	1	#NULL!	#NULL!	1
16	2	59	1	6	4	3	1	3	5.75	1	0	43	1	#NULL!	#NULL!	1
16	2	60	5	5	4	3	2	3	5.75	1	0	43	1	#NULL!	#NULL!	1
16	2	61	6	6	6	2	1	2	6	1	0	43	1	#NULL!	#NULL!	1
16	2	62	4	5	4	3	2	2	6	1	0	43	1	#NULL!	#NULL!	1
16	2	63	3	4	4	5	4	4	5.5	1	0	43	1	#NULL!	#NULL!	1
16	2	64	4	6	1	4	4	4	4.75	1	0	43	1	#NULL!	#NULL!	1
16	2	65	1	6	1	6	5	3	4.25	1.11111	0	43	1	#NULL!	#NULL!	1
16	2	66	2	6	4	4	3	3	5.75	1	0	43	1	#NULL!	#NULL!	1
16	2	67	2	6	2	3	3	2	6	1	0	43	1	#NULL!	#NULL!	1
16	2	68	4	6	5	4	4	4	5.75	1	0	43	1	#NULL!	#NULL!	1
16	2	69	6	6	4	3	3	2	6	1	0	43	1	#NULL!	#NULL!	1
16	2	70	3	6	1	6	3	3	5.5	1	0	43	1	#NULL!	#NULL!	1
16	2	71	5	6	2	6	3	3	5.75	1	0	43	1	1	#NULL!	1
16	2	72	1	6	1	6	4	2	4.25	1	0	43	1	#NULL!	#NULL!	1
17	1	1	1	6	1	5	5	5	4	1.44444	0	51	0	1	1	1
17	1	2	6	4	1	5	5	5	4	1.33333	0	51	0	1	1	1
17	1	3	2	6	1	5	5	5	4.5	1.33333	0	51	0	1	1	1
17	1	4	5	5	1	5	5	5	4.5	1.33333	0	51	0	1	1	1
17	1	5	4	6	1	5	5	5	4.25	1.44444	0	51	0	1	1	1
17	1	6	1	7	4	5	5	5	3.25	1.33333	0	51	0	1	1	1
17	1	7	5	5	1	5	5	5	4.5	1.5	0	51	0	0	1	1
17	1	8	3	5	1	4	4	4	4	1.33333	0	51	0	0	1	1
17	1	9	1	5	1	5	5	5	4.25	1.33333	0	51	0	0	1	1
17	1	10	2	5	1	5	5	5	3.25	1.33333	0	51	0	0	1	1
17	1	11	4	4	1	4	5	5	4	1.33333	0	51	0	1	1	1
17	1	12	2	5	1	6	5	6	4	1.33333	0	51	0	0	1	1
17	1	13	3	5	1	5	5	5	4	1.42857	0	51	0	0	#NULL!	1
17	1	14	2	5	1	5	4	5	4	1.33333	0	51	0	0	1	1
17	1	15	2	6	1	5	4	4	4	1.33333	0	51	0	0	1	1
17	1	16	2	5	#NULL!	5	5	5	4	1.33333	0	51	0	0	1	1
17	1	17	2	5	4	5	5	5	3.5	1.33333	0	51	0	1	1	1
17	1	18	1	5	1	5	4	5	4	1.33333	0	51	0	1	1	1
17	1	19	1	5	#NULL!	5	4	5	4	1.33333	0	51	0	1	1	1
17	1	20	1	6	1	5	4	5	3.75	1.33333	0	51	0	1	1	1
17	1	21	1	5	1	5	5	5	3.75	1.22222	0	51	0	1	1	1
17	1	22	1	5	1	5	5	5	4	1.33333	0	51	0	1	1	1
17	1	23	1	5	1	5	4	4	4	1.33333	0	51	0	1	1	1
17	1	24	2	5	1	4	5	5	4	1.33333	0	51	0	1	1	1
17	1	25	5	5	1	7	5	5	1.25	1.66667	0	51	0	1	1	1
17	1	26	1	5	3	5	5	5	2.25	1.33333	0	51	0	1	1	1
17	1	27	1	6	1	5	5	5	2.75	1.44444	0	51	0	1	1	1
17	1	28	1	5	1	5	5	5	4.25	1.33333	0	51	0	1	1	1
17	1	29	4	5	1	5	5	5	3.75	1.33333	0	51	0	1	1	1
17	1	30	5	5	1	5	4	5	4.25	1.375	0	51	0	1	1	1
17	1	31	1	5	1	6	4	4	4	1.22222	0	51	0	1	1	1
17	1	32	3	5	1	5	5	5	4	1.33333	0	51	0	1	1	1
17	1	33	1	#NULL!	#NULL!	#NULL!	#NULL!	#NULL!	4	1.33333	0	51	0	#NULL!	#NULL!	1
17	1	34	1	6	1	5	5	4	4.25	1.375	0	51	0	1	1	1
17	1	35	1	5	1	4	4	5	4.33333	1.22222	0	51	0	1	1	1
17	1	36	3	5	4	5	4	4	4.25	1.33333	0	51	0	1	1	1
18	1	1	5	3	4	5	4	3	3.75	4.44444	0	52	1	1	1	1
18	1	2	2	5	4	6	4	6	3	4.44444	0	52	1	1	1	1
18	1	3	1	5	2	5	4	5	3	2.22222	0	52	1	1	1	1
18	1	4	2	6	1	6	6	6	3.75	2	0	52	1	1	1	1
18	1	5	1	6	1	5	4	5	4.75	1.77778	0	52	1	1	1	1
18	1	6	1	6	1	5	4	5	2.5	2.22222	0	52	1	0	1	1
18	1	7	4	4	1	5	4	5	3	2.22222	0	52	1	0	1	1
18	1	8	2	5	4	6	6	6	2	2.55556	0	52	1	1	1	1
18	1	9	5	6	3	6	5	6	3.25	2.33333	0	52	1	0	1	1
18	1	10	2	6	4	5	3	6	2.5	2.44444	0	52	1	1	1	1
18	1	11	2	4	1	5	4	6	2.75	2.66667	0	52	1	1	1	1
18	1	12	2	6	1	6	4	6	3.25	2.66667	0	52	1	1	1	1
18	1	13	1	5	2	5	3	7	4	2.125	0	52	1	1	1	1
18	1	14	1	4	1	5	4	6	5.25	1.44444	0	52	1	1	0	1
18	1	15	2	6	2	3	4	6	4.25	2.55556	0	52	1	1	1	1
18	1	16	1	7	4	5	4	6	5	1.66667	0	52	1	1	1	1
18	1	17	1	7	1	6	5	6	4.25	1.55556	0	52	1	1	1	1
18	1	18	2	7	4	6	4	6	5	1.22222	0	52	1	1	1	1
18	1	19	1	7	7	6	4	5	6	1.66667	0	52	1	1	1	1
18	1	20	1	7	1	6	6	7	4.25	1.11111	0	52	1	1	1	1
18	1	21	4	5	1	7	4	6	4.5	1.125	0	52	1	1	1	1
18	1	22	1	5	4	4	4	6	4.25	1.88889	0	52	1	1	1	1
18	1	23	4	4	1	4	4	6	4.25	1.22222	0	52	1	1	1	1
18	1	24	#NULL!	#NULL!	#NULL!	#NULL!	6	6	4.25	1.77778	0	52	1	#NULL!	1	1
18	1	25	1	#NULL!	1	5	4	6	4.25	2	0	52	1	1	1	1
18	1	26	1	7	4	6	4	6	4	2.11111	0	52	1	0	1	1
18	1	27	6	5	6	6	4	6	3.5	3.33333	0	52	1	0	1	1
18	1	28	1	5	1	6	4	6	4	2.44444	0	52	1	0	1	1
18	1	29	6	6	3	7	4	6	3.5	2.22222	0	52	1	0	1	1
18	1	30	4	5	4	7	6	7	3	1.88889	0	52	1	0	1	1
18	1	31	4	4	1	6	6	6	3.75	3.77778	0	52	1	0	1	1
18	1	32	2	6	1	6	4	6	4.75	1.88889	0	52	1	0	1	1
18	1	33	1	5	4	6	7	7	1.75	2.66667	0	52	1	0	1	1
18	1	34	7	5	1	7	7	6	1.75	2.66667	0	52	1	0	1	1
18	1	35	7	5	1	6	1	6	1.75	3.44444	0	52	1	0	1	1
18	1	36	7	6	1	6	4	6	3.5	3.125	0	52	1	0	1	1
18	1	37	1	6	1	7	2	6	1.75	2.66667	0	52	1	0	1	1
18	1	38	2	6	7	6	4	6	4	2.33333	0	52	1	0	1	1
18	1	39	1	6	1	6	6	6	3.5	2.88889	0	52	1	0	1	1
18	1	40	2	6	1	6	6	6	4.5	2.22222	0	52	1	0	1	1
18	1	41	1	4	1	4	4	6	3.5	3	0	52	1	0	1	1
18	1	42	1	6	4	6	4	7	2.75	3.11111	0	52	1	0	1	1
18	1	43	6	5	1	7	6	6	2	3.44444	0	52	1	0	1	1
18	1	44	4	4	1	7	6	6	3.5	3.22222	0	52	1	0	1	1
18	1	45	1	7	4	5	4	6	5	1.22222	0	52	1	0	1	1
18	1	46	4	5	4	5	3	6	4	2.66667	0	52	1	0	1	1
18	1	47	2	5	3	6	6	6	3.5	2.77778	0	52	1	0	1	1
18	1	48	1	6	1	6	5	6	4.25	2	0	52	1	0	1	1
18	1	49	1	6	4	5	4	6	4.25	1.33333	0	52	1	0	1	1
18	1	50	1	4	1	7	1	7	3.5	2.44444	0	52	1	0	1	1
18	1	51	2	4	1	6	3	2	3	2.66667	0	52	1	1	1	1
18	2	52	3	4	5	6	4	7	3.75	3.22222	0	52	1	#NULL!	#NULL!	1
18	2	53	4	6	4	6	4	7	3	3.55556	0	52	1	#NULL!	#NULL!	1
18	2	54	1	6	6	6	4	7	4	3.55556	0	52	1	#NULL!	#NULL!	1
18	2	55	1	6	1	7	2	7	2.75	2.77778	0	52	1	#NULL!	#NULL!	1
18	2	56	1	6	4	4	4	6	4.5	1.77778	0	52	1	#NULL!	#NULL!	1
18	2	57	1	7	4	7	4	6	2.75	2.11111	0	52	1	#NULL!	#NULL!	1
18	2	58	1	7	7	6	4	7	3	2.66667	0	52	1	#NULL!	#NULL!	1
18	2	59	2	6	4	7	4	7	2.5	2	0	52	1	#NULL!	#NULL!	1
18	2	60	3	7	4	6	4	7	3.25	2.66667	0	52	1	#NULL!	#NULL!	1
18	2	61	2	7	4	5	3	7	4.5	2.22222	0	52	1	#NULL!	#NULL!	1
18	2	62	1	7	5	6	4	7	4.5	1.55556	0	52	1	#NULL!	#NULL!	1
18	2	63	4	7	1	7	4	7	3.75	1.44444	0	52	1	#NULL!	#NULL!	1
19	1	1	1	5	6	6	3	2	5.25	2.11111	0	19	1	1	0	0
19	1	2	2	6	1	6	5	4	6	2.11111	0	19	1	1	1	0
19	1	3	3	5	1	6	5	4	5	2	0	19	1	1	1	0
19	1	4	2	5	1	6	2	2	4.25	1.88889	0	19	1	1	1	0
19	1	5	2	5	2	5	2	1	4.25	1	0	19	1	1	0	0
19	1	6	2	5	2	5	1	1	4.75	1	0	19	1	1	0	0
19	1	7	2	5	2	5	2	2	5	1	0	19	1	1	1	0
19	1	8	2	5	1	5	3	2	5	1	0	19	1	1	1	0
19	1	9	2	#NULL!	#NULL!	#NULL!	#NULL!	#NULL!	5	1	0	19	1	#NULL!	#NULL!	0
19	1	11	2	6	1	6	2	2	5	1	0	19	1	0	0	0
19	1	12	2	6	1	6	1	1	5	1	0	19	1	0	0	0
19	1	13	1	5	1	6	3	1	5.5	1	0	19	1	0	1	0
19	1	14	4	4	1	7	4	4	4	1.22222	0	19	1	0	1	0
19	1	15	3	4	1	7	4	3	4.5	1.22222	0	19	1	0	1	0
19	1	16	4	5	5	7	3	3	5	1	0	19	1	1	1	0
19	1	17	6	3	1	7	4	4	4.5	1.11111	0	19	1	1	1	0
19	1	18	2	4	1	5	3	1	4.33333	1.42857	0	19	1	1	1	0
19	1	19	2	5	1	5	3	2	5	1	0	19	1	1	1	0
19	1	20	2	5	1	5	2	2	4.5	1	0	19	1	1	0	0
19	1	21	2	6	2	6	2	1	6	1	0	19	1	1	0	0
19	1	22	2	5	2	5	2	2	5.25	1	0	19	1	1	0	0
19	1	23	#NULL!	#NULL!	#NULL!	#NULL!	#NULL!	#NULL!	5.75	1	0	19	1	#NULL!	#NULL!	0
19	1	24	3	4	1	7	4	1	4.25	1.55556	0	19	1	1	1	0
19	1	25	3	4	1	7	4	3	4.25	1.44444	0	19	1	1	1	0
19	1	26	2	5	1	4	2	2	4.75	1	0	19	1	1	1	0
19	1	27	4	4	2	5	3	1	4.5	1.33333	0	19	1	1	0	0
19	1	28	6	4	3	6	4	3	4	3.33333	0	19	1	1	1	0
19	1	29	7	1	1	7	5	5	4.25	2.77778	0	19	1	1	1	0
19	1	30	2	4	1	7	4	3	4.75	1	0	19	1	1	1	0
19	1	31	2	5	1	5	4	3	4.75	1	0	19	1	1	1	0
19	1	32	7	3	1	7	6	6	2.75	1.44444	0	19	1	1	1	0
19	1	33	2	3	1	7	5	5	3.75	3.66667	0	19	1	1	1	0
19	1	34	4	5	1	5	4	4	5	1	0	19	1	1	1	0
19	1	35	2	5	3	4	3	3	5	1	0	19	1	1	1	0
19	1	36	3	5	1	6	4	4	5	1.22222	0	19	1	1	1	0
20	1	1	1	7	1	6	2	3	5.25	1.33333	0	46	1	1	1	0
20	1	2	1	6	1	5	1	2	4.75	1.33333	0	46	1	1	0	0
20	1	3	1	5	4	5	2	1	3.25	1.22222	0	46	1	1	1	0
20	1	4	1	6	5	5	2	1	5.25	1.11111	0	46	1	1	1	0
20	1	5	1	6	4	4	2	1	5.25	1.11111	0	46	1	1	0	0
20	1	6	1	6	1	5	2	1	5.25	1	0	46	1	1	1	0
20	1	7	2	6	1	4	1	1	5.5	1	0	46	1	1	1	0
20	1	8	2	6	1	5	2	1	5.25	1	0	46	1	1	1	0
20	1	9	1	7	1	4	2	1	5.75	1.22222	0	46	1	0	1	0
20	1	10	1	7	1	2	2	1	5	1.22222	0	46	1	0	1	0
20	1	11	1	3	1	4	2	1	4	1.11111	0	46	1	1	1	0
20	1	12	1	6	1	3	2	1	5	1.11111	0	46	1	1	1	0
20	1	13	1	6	1	4	1	1	5	1	0	46	1	1	0	0
20	1	14	1	6	1	3	2	1	5.75	1	0	46	1	1	1	0
20	1	15	1	7	1	3	1	1	5.25	1	0	46	1	0	1	0
20	1	16	1	6	1	4	1	2	6	1	0	46	1	1	0	0
20	1	17	1	7	4	4	1	1	5.25	1.33333	0	46	1	0	1	0
20	1	18	1	4	1	4	4	1	2.75	1.55556	0	46	1	1	1	0
20	1	19	1	7	1	4	3	1	4.25	1.22222	0	46	1	1	1	0
20	1	20	1	6	1	3	4	1	4.25	1.44444	0	46	1	1	1	0
20	1	21	1	7	1	4	3	1	3.25	1.44444	0	46	1	0	1	0
20	1	22	1	7	1	3	2	1	5	1.22222	0	46	1	0	1	0
20	1	23	1	7	1	4	3	1	5	1.33333	0	46	1	1	1	0
20	1	24	1	5	6	3	2	1	4	1.55556	0	46	1	1	1	0
20	1	25	1	6	1	4	2	3	3.75	1.44444	0	46	1	1	1	0
20	1	26	2	5	1	7	4	1	2.25	2.22222	0	46	1	1	1	0
20	1	27	2	6	1	5	2	1	4.75	1.66667	0	46	1	1	1	0
20	1	28	1	7	1	4	2	1	5	1.33333	0	46	1	1	1	0
20	1	29	1	7	1	3	3	1	3.75	1.55556	0	46	1	0	0	0
20	1	30	1	6	1	4	2	1	5	1.11111	0	46	1	1	1	0
20	1	31	1	7	1	3	3	1	3.75	1.55556	0	46	1	0	1	0
20	1	33	1	7	5	3	2	1	5.25	1.22222	0	46	1	1	1	0
20	1	34	1	#NULL!	4	3	2	1	6	1	0	46	1	1	1	0
20	1	35	1	7	3	2	2	1	5	1.5	0	46	1	0	1	0
20	1	36	1	7	2	3	2	1	5	1.33333	0	46	1	0	1	0
21	1	1	3	4	2	5	5	6	3.25	4	1	28	1	1	1	0
21	1	2	3	4	3	4	4	5	4	3.33333	1	28	1	1	1	0
21	1	3	3	4	5	4	5	6	3.5	3.33333	1	28	1	1	1	0
21	1	4	2	4	3	5	7	7	2.25	4.22222	1	28	1	1	1	0
21	1	5	3	4	2	6	7	7	2.25	3.33333	1	28	1	1	1	0
21	1	6	1	3	2	4	6	5	2.75	2.66667	1	28	1	1	1	0
21	1	7	3	4	2	4	4	3	4	3.22222	1	28	1	1	1	0
21	1	8	4	3	4	6	6	6	2.75	2.77778	1	28	1	1	1	0
21	1	9	3	3	4	5	4	4	3.25	3.66667	1	28	1	1	1	0
21	1	10	3	3	4	6	6	5	3.25	3.44444	1	28	1	1	1	0
21	1	11	3	2	5	6	5	7	3	3.55556	1	28	1	1	1	0
21	1	12	2	4	4	7	5	4	3.75	3.44444	1	28	1	1	1	0
21	1	13	3	3	2	6	6	5	3	3.66667	1	28	1	1	1	0
21	1	14	4	3	1	7	7	5	1.75	3.66667	1	28	1	1	1	0
21	1	15	3	4	5	4	5	5	3.33333	3	1	28	1	1	1	0
21	1	16	2	2	5	6	6	7	2.75	3.33333	1	28	1	1	1	0
21	1	17	3	4	6	6	6	5	1.25	3.77778	1	28	1	1	1	0
21	1	18	4	3	4	6	5	5	2	3	1	28	1	1	1	0
21	1	19	4	3	1	6	6	5	3	3.66667	1	28	1	1	1	0
21	1	20	2	3	1	7	6	4	1.75	3.77778	1	28	1	1	1	0
21	1	21	2	5	6	4	4	6	4	3.22222	1	28	1	1	1	0
21	1	22	2	3	3	6	6	7	2.75	3.88889	1	28	1	1	1	0
21	1	23	1	3	2	6	7	7	2.75	3.66667	1	28	1	1	1	0
21	1	24	4	3	1	7	7	7	1.75	4.88889	1	28	1	1	1	0
21	1	25	2	2	5	7	7	6	2.25	3.22222	1	28	1	1	1	0
21	1	26	1	3	1	7	7	7	1.25	4	1	28	1	1	1	0
21	1	27	1	4	3	7	6	6	1.5	3.55556	1	28	1	1	1	0
21	1	28	1	4	4	7	7	7	1.75	4.11111	1	28	1	1	1	0
21	1	30	3	3	4	5	7	7	2.75	4	1	28	1	1	1	0
21	1	31	3	3	5	4	5	6	3.5	4.11111	1	28	1	1	1	0
21	1	32	2	3	4	6	6	6	2.5	4.33333	1	28	1	1	1	0
21	1	33	2	3	5	6	6	5	3	3.55556	1	28	1	1	1	0
21	1	34	2	3	6	6	6	7	2.5	4.11111	1	28	1	1	1	0
21	1	35	2	3	4	6	6	6	2.5	4.55556	1	28	1	1	1	0
21	1	36	3	3	4	6	6	5	2.5	4.33333	1	28	1	1	1	0
21	1	37	3	3	5	6	6	6	2.25	4.33333	1	28	1	1	1	0
21	1	38	2	4	3	6	6	5	2.25	5	1	28	1	1	1	0
21	1	39	2	3	2	7	6	7	2	5.33333	1	28	1	1	1	0
22	1	2	6	4	1	4	4	6	4	3.11111	0	33	0	1	1	0
22	1	3	1	7	1	4	1	6	5.5	1.88889	0	33	0	0	1	0
22	1	4	1	7	7	3	1	6	5.75	1.55556	0	33	0	0	1	0
22	1	5	1	7	1	1	2	7	5.25	1.44444	0	33	0	0	1	0
22	1	6	4	5	1	1	1	7	3	2.77778	0	33	0	0	1	0
22	1	7	1	7	3	4	4	6	3.75	1.55556	0	33	0	0	1	0
22	1	8	1	7	4	1	4	6	6.5	1	0	33	0	0	1	0
22	1	9	1	7	1	1	4	6	5.75	1	0	33	0	0	1	0
22	1	10	1	6	1	1	1	6	5.25	1.22222	0	33	0	0	1	0
22	1	11	1	7	2	1	1	7	4.25	1	0	33	0	0	1	0
22	1	12	1	7	1	4	3	7	5.5	1	0	33	0	1	1	0
22	1	13	1	7	1	4	3	7	5	1.11111	0	33	0	0	1	0
22	1	14	1	7	1	4	4	6	3.25	1.33333	0	33	0	0	1	0
22	1	15	7	7	1	1	4	6	6	1.22222	0	33	0	0	1	0
22	1	16	1	7	2	1	1	6	6	1.33333	0	33	0	0	1	0
22	1	17	1	7	1	1	1	7	6.75	1	0	33	0	0	1	0
23	1	1	6	4	1	7	5	1	4.5	2	0	18	1	1	1	0
23	1	2	4	7	1	7	3	1	4.5	2.33333	0	18	1	0	1	0
23	1	3	5	7	6	3	4	1	5	1.77778	0	18	1	0	1	0
23	1	4	5	6	6	4	4	1	4	2.55556	0	18	1	0	1	0
23	1	5	1	6	1	5	4	1	3.5	2.11111	0	18	1	0	0	0
23	1	6	4	5	1	6	4	1	5	1.44444	0	18	1	0	1	0
23	1	7	4	6	1	6	6	1	5	1.33333	0	18	1	0	1	0
23	1	8	1	7	1	7	1	1	4.5	1.44444	0	18	1	0	1	0
23	1	9	3	7	7	5	5	1	4.75	1.22222	0	18	1	0	1	0
23	1	10	4	7	1	4	4	1	5.5	1.88889	0	18	1	0	1	0
23	1	11	1	#NULL!	#NULL!	#NULL!	#NULL!	#NULL!	5.25	2.11111	0	18	1	#NULL!	#NULL!	0
23	1	13	4	7	1	7	4	1	6.25	1	0	18	1	0	1	0
23	1	14	4	7	1	7	4	2	5.5	1.22222	0	18	1	0	1	0
23	1	15	4	7	1	7	4	2	3.25	2.11111	0	18	1	0	1	0
23	1	16	1	7	1	7	4	1	6.5	1.66667	0	18	1	0	1	0
23	1	17	5	7	7	5	6	2	5.25	1.11111	0	18	1	0	1	0
23	1	18	7	7	2	5	4	1	5.5	1.44444	0	18	1	0	1	0
23	1	19	2	7	1	7	4	1	4.75	1.77778	0	18	1	0	1	0
23	1	20	4	6	1	7	5	1	3.5	2.33333	0	18	1	0	1	0
23	1	21	6	1	1	5	5	1	5	3.44444	0	18	1	1	1	0
23	1	22	7	1	1	6	5	1	3.75	3.66667	0	18	1	1	1	0
23	1	23	7	1	3	7	6	1	3	3.88889	0	18	1	1	1	0
23	1	24	4	1	3	7	5	1	4.25	3.44444	0	18	1	1	#NULL!	0
23	1	25	1	7	1	6	4	1	7	1	0	18	1	0	0	0
23	1	26	5	7	1	6	4	1	5.25	1.11111	0	18	1	0	1	0
23	1	27	6	1	4	6	4	1	3.25	4.33333	0	18	1	#NULL!	1	0
23	1	28	6	1	1	7	5	1	3.75	2.66667	0	18	1	1	1	0
23	1	29	7	1	1	5	4	1	4.25	2.77778	0	18	1	1	1	0
23	1	30	7	5	1	6	4	1	4.25	1.55556	0	18	1	1	1	0
24	1	1	5	1	3	5	3	2	4.75	1.11111	0	48	0	1	1	0
24	1	2	2	4	1	5	1	2	3.5	1.22222	0	48	0	0	1	0
24	1	3	2	2	1	5	1	3	3.5	1.11111	0	48	0	0	1	0
24	1	4	1	5	5	5	1	2	4.75	1	0	48	0	0	1	0
24	1	5	1	6	1	4	1	2	4.75	1	0	48	0	1	1	0
24	1	6	1	5	1	4	1	2	5	1	0	48	0	#NULL!	#NULL!	0
24	1	7	1	5	1	4	1	4	4.25	1	0	48	0	1	1	0
24	1	8	1	5	1	4	1	2	4.75	1.11111	0	48	0	#NULL!	#NULL!	0
24	1	9	2	4	1	5	1	2	4.5	1	0	48	0	1	1	0
24	1	10	2	5	1	5	1	2	4.25	1.33333	0	48	0	#NULL!	1	0
24	1	11	1	5	2	4	1	2	4.75	1.22222	0	48	0	1	1	0
24	1	12	1	5	1	4	1	1	4.75	1	0	48	0	1	1	0
24	1	13	1	6	1	6	1	2	4.75	1.33333	0	48	0	#NULL!	#NULL!	0
24	1	14	1	6	1	4	1	2	4.75	1.22222	0	48	0	#NULL!	#NULL!	0
24	1	15	1	7	1	6	1	1	4	1.44444	0	48	0	1	1	0
24	1	16	4	4	1	5	1	1	4.25	1.22222	0	48	0	0	1	0
24	1	17	2	5	1	5	1	1	4.5	1.55556	0	48	0	#NULL!	1	0
24	1	18	2	4	1	5	1	1	4.25	1.22222	0	48	0	0	1	0
24	1	19	2	5	3	4	1	1	4.5	1.22222	0	48	0	1	1	0
24	1	20	1	5	1	4	1	1	4.75	1.22222	0	48	0	0	1	0
24	1	21	1	5	1	4	1	1	4.75	1.33333	0	48	0	1	1	0
24	1	22	1	6	1	4	1	1	4.75	1.44444	0	48	0	1	1	0
24	1	23	3	4	1	4	1	2	4.25	1.44444	0	48	0	1	1	0
24	1	24	1	5	2	4	1	1	4.75	1.22222	0	48	0	1	1	0
24	1	25	1	5	1	4	1	1	4.75	1.22222	0	48	0	1	1	0
24	1	26	2	5	1	5	3	3	4.5	1.22222	0	48	0	1	1	0
24	1	27	1	5	1	5	3	2	4.75	1.22222	0	48	0	1	1	0
24	1	28	1	6	3	4	1	2	4.75	1	0	48	0	1	#NULL!	0
24	1	29	1	6	1	4	1	2	4.75	1.22222	0	48	0	1	#NULL!	0
24	1	30	1	5	1	4	1	2	4.75	1.22222	0	48	0	1	1	0
24	1	31	1	5	1	5	1	2	4.25	1.77778	0	48	0	1	1	0
24	1	32	4	3	1	4	1	1	4.25	1.55556	0	48	0	0	1	0
24	1	33	2	4	2	4	1	2	4.75	1.55556	0	48	0	0	1	0
24	1	34	3	4	1	4	1	2	4.75	1.44444	0	48	0	0	1	0
24	1	35	4	4	1	4	1	2	4.5	1.33333	0	48	0	1	1	0
24	1	36	2	4	1	4	1	1	5	1.33333	0	48	0	0	1	0
24	1	37	3	5	1	4	1	2	5	1.44444	0	48	0	1	1	0
24	1	38	1	5	3	4	1	2	4.75	1.22222	0	48	0	1	#NULL!	0
24	1	39	1	5	2	4	1	2	4.33333	1.44444	0	48	0	1	#NULL!	0
24	1	40	2	5	1	4	2	2	4.5	1.33333	0	48	0	1	1	0
24	1	41	1	5	2	4	1	2	4.75	1.375	0	48	0	0	1	0
24	1	42	1	4	1	4	2	2	4.75	1.33333	0	48	0	0	#NULL!	0
24	1	43	1	5	1	4	1	2	5	1.33333	0	48	0	1	1	0
24	1	44	1	5	1	4	1	2	5	1.55556	0	48	0	0	1	0
24	1	45	1	5	2	4	1	2	5	1.22222	0	48	0	0	1	0
24	1	46	1	5	1	4	1	2	5	1.55556	0	48	0	1	1	0
25	1	1	7	1	1	7	5	6	1	3.11111	0	40	1	1	1	0
25	1	2	5	3	1	5	4	5	4	2.33333	0	40	1	1	1	0
25	1	3	1	6	1	4	3	#NULL!	4.5	1.66667	0	40	1	1	1	0
25	1	4	1	6	2	4	4	4	3.75	1.66667	0	40	1	1	1	0
25	1	5	#NULL!	#NULL!	#NULL!	4	3	4	4.25	1.42857	0	40	1	1	1	0
25	1	6	1	5	1	3	4	5	4	1.5	0	40	1	1	1	0
25	1	8	#NULL!	#NULL!	#NULL!	#NULL!	2	4	5.33333	1	0	40	1	#NULL!	#NULL!	0
25	1	9	#NULL!	#NULL!	#NULL!	#NULL!	2	4	5.33333	1.55556	0	40	1	1	#NULL!	0
25	1	10	#NULL!	#NULL!	#NULL!	#NULL!	#NULL!	#NULL!	4.75	1.5	0	40	1	#NULL!	1	0
25	1	11	1	7	1	5	3	4	6	1	0	40	1	1	1	0
25	1	12	1	4	1	4	2	4	3.75	1.77778	0	40	1	1	1	0
25	1	13	1	5	#NULL!	4	#NULL!	#NULL!	3.5	1.55556	0	40	1	1	1	0
25	1	14	1	7	1	4	3	4	4.75	1.77778	0	40	1	1	1	0
25	1	15	1	6	1	4	3	4	4.75	1.625	0	40	1	1	1	0
25	1	16	2	4	1	4	1	4	4.25	1.66667	0	40	1	#NULL!	1	0
25	1	17	2	6	1	4	2	4	4.5	1.66667	0	40	1	1	1	0
25	1	20	1	6	1	5	3	5	4.75	1.11111	0	40	1	1	1	0
25	1	21	1	6	1	5	2	5	5.5	1.22222	0	40	1	1	1	0
25	1	22	1	6	1	4	2	4	5.66667	1.33333	0	40	1	1	1	0
25	1	23	1	6	4	4	3	5	5.25	1.14286	0	40	1	1	1	0
25	1	24	1	6	1	5	4	5	5.25	1.11111	0	40	1	1	1	0
25	1	25	1	5	#NULL!	#NULL!	#NULL!	#NULL!	4.5	1.22222	0	40	1	1	#NULL!	0
25	1	26	#NULL!	#NULL!	#NULL!	#NULL!	2	#NULL!	5	1.11111	0	40	1	#NULL!	1	0
25	1	27	#NULL!	#NULL!	1	6	4	#NULL!	5	1.66667	0	40	1	1	1	0
25	1	28	1	6	1	4	1	4	4.75	1.33333	0	40	1	1	1	0
25	1	29	1	6	1	5	2	5	5	1.55556	0	40	1	1	1	0
25	1	30	1	4	1	5	3	5	3.25	1.66667	0	40	1	1	1	0
25	1	31	5	5	6	#NULL!	3	5	3.75	1.33333	0	40	1	1	1	0
25	1	32	1	6	1	5	3	5	4.5	1.33333	0	40	1	1	1	0
26	1	1	5	6	5	5	5	4	4.5	4.66667	0	52	1	1	1	1
26	1	2	6	3	4	4	2	6	3	3.55556	0	52	1	1	1	1
26	1	3	5	4	2	2	2	5	1.5	3.44444	0	52	1	1	1	1
26	1	4	5	4	4	4	1	#NULL!	1	3.66667	0	52	1	0	#NULL!	1
26	1	5	5	3	4	5	5	5	3.25	3.11111	0	52	1	1	1	1
26	1	6	5	4	4	4	4	5	1.75	3.55556	0	52	1	1	1	1
26	1	7	2	4	5	5	2	5	2.5	3	0	52	1	1	0	1
26	1	8	2	4	2	5	2	5	2.75	3.33333	0	52	1	1	0	1
26	1	9	#NULL!	5	5	3	2	2	3	2.88889	0	52	1	1	0	1
26	1	10	4	5	4	4	5	5	4.25	2.55556	0	52	1	1	0	1
26	1	11	1	4	5	5	5	5	3.5	3	0	52	1	1	0	1
26	1	12	5	4	4	5	1	5	2	3.44444	0	52	1	#NULL!	#NULL!	1
26	1	13	1	6	5	5	2	5	3.75	3	0	52	1	1	0	1
26	1	14	1	5	5	5	1	5	4.25	2.11111	0	52	1	0	0	1
26	1	15	1	4	5	5	1	4	3.25	1.33333	0	52	1	1	0	1
26	1	16	5	1	4	4	2	4	1.75	2.44444	0	52	1	1	1	1
26	1	17	1	4	5	4	1	1	3.5	2.77778	0	52	1	1	1	1
26	1	18	5	4	3	3	4	5	3.5	3.11111	0	52	1	0	0	1
26	1	19	5	1	1	3	1	4	2	3	0	52	1	1	0	1
26	1	20	5	5	4	1	1	1	4.5	2.55556	0	52	1	1	0	1
26	1	21	5	5	4	1	5	5	3.25	2.44444	0	52	1	1	0	1
26	1	22	1	5	1	4	1	5	3.5	2.55556	0	52	1	1	0	1
26	1	23	2	4	4	4	1	5	3	2	0	52	1	0	0	1
26	1	24	1	5	5	5	3	5	3	2.44444	0	52	1	1	0	1
26	1	25	2	1	1	4	1	5	3	3.11111	0	52	1	1	0	1
26	1	26	4	1	1	4	1	4	4	1.11111	0	52	1	1	0	1
26	2	27	2	5	6	4	1	6	4	2.44444	0	52	1	0	0	1
26	2	28	1	4	5	4	3	4	3.75	2.33333	0	52	1	1	1	1
26	2	29	1	4	1	4	3	4	2.75	2.66667	0	52	1	1	1	1
26	2	30	2	4	5	4	2	4	3.5	3.33333	0	52	1	1	1	1
26	2	31	3	4	3	3	3	4	3	3.33333	0	52	1	0	1	1
26	2	32	1	7	3	4	3	4	1.5	2.66667	0	52	1	0	1	1
26	2	33	3	4	4	4	4	4	3	2.55556	0	52	1	1	1	1
26	2	34	2	4	5	3	3	4	4.25	2.77778	0	52	1	0	1	1
26	2	35	1	5	4	3	3	4	4	2.66667	0	52	1	0	0	1
26	2	36	1	5	1	3	3	4	4.5	1.66667	0	52	1	0	0	1
26	2	37	1	3	3	5	3	4	3.5	3.22222	0	52	1	0	0	1
26	2	38	1	5	3	3	3	4	4	2.66667	0	52	1	0	0	1
26	2	39	1	5	3	3	3	4	3.5	3.11111	0	52	1	0	0	1
26	2	40	4	5	5	5	4	4	4	3.11111	0	52	1	0	1	1
26	2	41	2	6	3	3	3	4	4	3.11111	0	52	1	1	1	1
26	2	42	1	6	5	3	3	4	4.75	2.44444	0	52	1	1	1	1
26	2	43	1	6	3	3	3	4	4.5	2.55556	0	52	1	1	0	1
26	2	44	5	5	4	5	4	4	3.75	3.55556	0	52	1	0	0	1
26	2	45	3	5	3	3	3	4	4.75	3.44444	0	52	1	0	0	1
26	2	46	1	5	4	3	3	4	3	3.44444	0	52	1	1	0	1
26	2	47	2	3	2	1	1	4	3.5	3.33333	0	52	1	0	0	1
26	2	48	1	4	4	4	1	1	3	3.33333	0	52	1	1	0	1
26	2	49	5	4	3	3	3	4	4	3.11111	0	52	1	0	1	1
26	2	50	1	4	3	3	3	4	3.75	3	0	52	1	0	0	1
26	2	51	5	2	2	3	4	4	3.25	3.33333	0	52	1	1	0	1
26	2	52	3	4	5	3	3	4	4.25	3.11111	0	52	1	0	0	1
26	2	53	5	4	5	5	3	4	2	2.22222	0	52	1	0	0	1
26	2	54	5	4	1	4	1	4	3.5	3.44444	0	52	1	0	0	1
26	2	55	3	4	4	4	5	4	4	3.55556	0	52	1	0	1	1
26	2	56	3	4	3	2	1	4	3.75	2.77778	0	52	1	0	0	1
26	2	57	5	4	3	3	3	4	3.75	3	0	52	1	1	0	1
26	2	58	1	4	3	5	1	4	3.5	3.11111	0	52	1	1	0	1
26	2	59	1	5	3	5	3	5	2.5	3.44444	0	52	1	1	0	1
26	2	60	1	5	1	4	3	5	3.75	3.66667	0	52	1	0	1	1
26	2	61	3	5	3	3	4	5	3.5	3.22222	0	52	1	1	1	1
27	1	2	1	5	1	7	3	5	2.75	1.11111	0	24	1	1	1	0
27	1	3	1	5	1	7	3	5	3	1	0	24	1	1	1	0
27	1	4	1	7	1	6	2	4	4.5	1.11111	0	24	1	1	1	0
27	1	5	1	5	2	6	3	3	4	1	0	24	1	1	1	0
27	1	6	1	6	3	5	3	4	4	1	0	24	1	1	1	0
27	1	7	1	5	1	5	2	3	3.75	1.22222	0	24	1	1	1	0
27	1	8	1	7	1	7	2	3	2.75	1.11111	0	24	1	1	1	0
27	1	9	5	5	2	7	6	2	3.5	1.44444	0	24	1	1	1	0
27	1	10	1	5	3	7	3	3	3.25	1.22222	0	24	1	1	1	0
27	1	11	1	6	1	6	3	1	3.25	1	0	24	1	1	1	0
27	1	12	1	6	3	4	2	2	4	1	0	24	1	1	1	0
27	1	13	3	6	1	5	1	3	5	1	0	24	1	1	1	0
27	1	14	1	5	1	5	2	#NULL!	5	1	0	24	1	1	1	0
27	1	15	3	5	1	6	4	3	4.75	1	0	24	1	1	1	0
27	1	16	2	5	1	5	2	1	5	1	0	24	1	1	1	0
27	1	17	1	#NULL!	1	#NULL!	#NULL!	1	4.5	1	0	24	1	1	#NULL!	0
27	1	18	1	5	1	5	4	1	4.75	1	0	24	1	1	1	0
27	1	19	1	6	1	4	2	2	5	1	0	24	1	1	1	0
27	1	20	1	6	1	4	1	5	2.5	1	0	24	1	1	1	0
27	1	21	3	3	4	4	3	5	4	1	0	24	1	1	1	0
27	1	22	2	5	1	6	4	5	4.5	1	0	24	1	1	1	0
27	1	23	1	6	1	6	4	5	3.75	1	0	24	1	1	1	0
27	1	24	1	6	1	6	4	3	4.75	1	0	24	1	1	1	0
27	1	25	1	#NULL!	1	5	4	2	5.33333	1	0	24	1	1	1	0
27	1	26	1	6	1	6	5	3	4.25	1	0	24	1	1	1	0
27	1	27	1	7	4	5	3	3	6	1	0	24	1	1	1	0
27	1	28	4	4	1	#NULL!	#NULL!	3	2.75	1	0	24	1	1	1	0
27	1	29	1	3	1	7	5	4	1.25	1.33333	0	24	1	1	1	0
27	1	30	5	4	1	7	5	6	3	1.125	0	24	1	1	1	0
27	1	31	1	4	1	7	5	5	3.25	1.33333	0	24	1	1	1	0
27	1	32	3	3	1	6	4	7	2.5	1.33333	0	24	1	1	1	0
27	1	33	1	6	1	4	3	4	5.25	1	0	24	1	1	1	0
27	1	34	1	7	1	5	5	5	2.75	1	0	24	1	1	1	0
27	1	35	1	7	3	6	4	5	4.5	1	0	24	1	1	1	0
27	1	36	1	6	1	5	3	5	5	1	0	24	1	1	1	0
27	1	37	1	5	1	5	4	5	5	1	0	24	1	1	1	0
27	1	38	1	6	3	6	6	5	3.75	1	0	24	1	1	1	0
27	1	39	1	5	2	7	5	3	2.75	1	0	24	1	1	1	0
27	1	40	1	6	4	6	4	5	4.5	1	0	24	1	1	1	0
27	1	41	1	6	1	6	5	4	4.75	1	0	24	1	1	1	0
27	1	42	3	5	2	6	4	5	4.75	1	0	24	1	1	1	0
27	1	43	1	5	2	6	4	5	5	1	0	24	1	1	1	0
28	1	1	5	3	5	4	3	4	4.5	4.44444	0	49	1	#NULL!	#NULL!	0
28	1	2	3	5	5	6	5	5	2.75	2.44444	0	49	1	1	#NULL!	0
28	1	3	1	6	2	6	5	6	2	3.33333	0	49	1	1	#NULL!	0
28	1	4	2	6	2	6	6	5	2.5	4.22222	0	49	1	1	#NULL!	0
28	1	5	4	6	2	6	5	6	3.75	3.33333	0	49	1	1	#NULL!	0
28	1	6	6	5	2	6	6	6	2.5	3	0	49	1	1	#NULL!	0
28	1	7	3	6	1	7	5	5	2.25	2.88889	0	49	1	1	#NULL!	0
28	1	8	3	6	2	4	4	4	3.75	2.55556	0	49	1	1	#NULL!	0
28	1	9	4	6	2	5	5	5	3.5	3.88889	0	49	1	1	#NULL!	0
28	1	10	2	6	1	5	6	5	1	4.77778	0	49	1	1	#NULL!	0
28	1	11	2	6	2	5	5	5	2	3.33333	0	49	1	1	#NULL!	0
28	1	12	2	6	2	6	6	6	2.75	3.88889	0	49	1	1	#NULL!	0
28	1	13	2	6	2	6	6	6	2.75	3.88889	0	49	1	1	#NULL!	0
28	1	14	2	6	2	6	6	6	2.75	3.66667	0	49	1	1	#NULL!	0
28	1	15	2	6	2	5	4	5	3	2.66667	0	49	1	1	#NULL!	0
28	1	16	2	6	2	5	5	5	3	2.55556	0	49	1	1	#NULL!	0
28	1	17	2	5	2	5	4	4	3.5	3.22222	0	49	1	1	#NULL!	0
28	1	18	2	6	2	6	5	5	2.75	3.11111	0	49	1	1	#NULL!	0
28	1	19	2	4	2	5	5	5	2.5	4.11111	0	49	1	1	#NULL!	0
28	1	20	5	6	2	5	6	5	1.5	4.11111	0	49	1	1	#NULL!	0
28	1	21	2	6	2	5	5	5	2.75	3.22222	0	49	1	1	#NULL!	0
28	1	22	2	5	2	5	5	5	4	2.66667	0	49	1	1	#NULL!	0
28	1	23	3	6	2	5	5	5	2.5	2.77778	0	49	1	1	#NULL!	0
28	1	24	2	6	2	6	5	5	2.25	2.22222	0	49	1	1	#NULL!	0
28	1	25	2	6	2	3	3	5	2.75	2.44444	0	49	1	1	#NULL!	0
28	1	26	2	6	2	4	3	5	2.5	2.22222	0	49	1	1	#NULL!	0
28	1	27	3	6	2	4	5	5	2.25	2.66667	0	49	1	1	#NULL!	0
28	1	28	2	6	2	5	4	5	3	2.22222	0	49	1	1	#NULL!	0
28	1	29	2	6	2	5	4	5	3	2.22222	0	49	1	1	#NULL!	0
28	1	30	2	6	2	5	5	5	3.25	2.44444	0	49	1	1	#NULL!	0
28	1	31	2	6	2	5	3	5	2.75	2.88889	0	49	1	1	#NULL!	0
28	1	32	2	6	2	4	5	5	2.5	3.22222	0	49	1	1	#NULL!	0
28	1	33	2	6	2	5	5	5	2.5	2.66667	0	49	1	1	#NULL!	0
28	1	34	2	6	2	5	5	5	2.75	2.77778	0	49	1	1	#NULL!	0
28	1	35	2	6	2	5	5	5	3.5	2.66667	0	49	1	1	#NULL!	0
28	1	36	2	6	2	4	5	5	3	2.44444	0	49	1	1	#NULL!	0
28	1	37	2	6	2	4	4	5	3	2.33333	0	49	1	1	#NULL!	0
28	1	38	2	6	4	5	5	6	2.75	2.88889	0	49	1	1	#NULL!	0
28	1	39	2	6	2	6	6	5	2.25	2.88889	0	49	1	#NULL!	#NULL!	0
28	1	40	2	6	2	5	5	5	2	3.11111	0	49	1	1	#NULL!	0
28	1	41	2	6	2	5	5	5	2.5	2.55556	0	49	1	1	#NULL!	0
28	1	42	2	6	2	5	5	5	3	2.44444	0	49	1	1	#NULL!	0
28	1	43	2	6	2	5	5	5	3	2.22222	0	49	1	1	#NULL!	0
28	1	44	2	6	2	5	5	5	3	2.22222	0	49	1	1	#NULL!	0
28	1	45	2	6	2	4	5	5	3	2.22222	0	49	1	1	#NULL!	0
28	1	46	2	6	3	4	4	5	3	2.22222	0	49	1	1	#NULL!	0
28	1	47	2	6	2	3	4	5	2.25	3.22222	0	49	1	1	#NULL!	0
29	1	1	2	4	2	5	5	3	3.25	2.77778	1	39	0	1	#NULL!	0
29	1	2	4	4	5	4	4	3	3.75	2.33333	1	39	0	1	1	0
29	1	3	4	4	3	4	4	4	4.25	2.11111	1	39	0	1	#NULL!	0
29	1	4	2	5	1	4	3	4	5	2.77778	1	39	0	1	#NULL!	0
29	1	5	4	5	1	4	4	3	5	1.66667	1	39	0	1	1	0
29	1	6	3	5	1	5	4	4	4	1.55556	1	39	0	1	1	0
29	1	7	4	5	1	7	4	4	4	1.55556	1	39	0	1	#NULL!	0
29	1	8	4	5	1	4	4	4	4.5	1.77778	1	39	0	1	1	0
29	1	9	4	4	3	4	4	4	4.5	1.55556	1	39	0	1	1	0
29	1	10	4	4	1	5	4	4	4.25	1.33333	1	39	0	1	1	0
29	1	11	4	5	1	6	3	4	4.5	1.77778	1	39	0	1	0	0
29	1	12	4	4	1	5	4	4	4	1.11111	1	39	0	1	1	0
29	1	13	1	5	4	2	2	4	4.5	1.22222	1	39	0	1	1	0
29	1	14	4	4	1	4	5	5	4.75	1.22222	1	39	0	1	#NULL!	0
29	1	15	4	5	1	6	3	3	4.75	1.22222	1	39	0	1	1	0
29	1	16	3	5	1	4	3	3	5	1.33333	1	39	0	1	0	0
29	1	17	4	4	5	3	3	3	5	1.22222	1	39	0	1	1	0
29	1	18	4	4	3	1	4	4	4.5	1.11111	1	39	0	1	1	0
29	1	19	4	4	1	3	2	4	4.25	1.22222	1	39	0	1	#NULL!	0
29	1	20	4	5	2	5	4	4	4	1.33333	1	39	0	1	#NULL!	0
29	1	21	4	4	2	4	2	4	4	1.11111	1	39	0	1	1	0
29	1	22	4	4	2	4	1	2	5	1.11111	1	39	0	1	1	0
29	1	23	4	4	2	4	4	4	4.25	1.11111	1	39	0	1	1	0
29	1	24	4	4	1	4	4	4	4.5	1.11111	1	39	0	1	#NULL!	0
29	1	25	4	4	1	5	2	3	4.5	1.55556	1	39	0	1	#NULL!	0
29	1	26	4	4	1	5	3	4	4.25	1.33333	1	39	0	1	#NULL!	0
29	1	27	4	4	1	6	3	3	4	1.22222	1	39	0	1	0	0
30	1	1	4	5	1	5	4	3	4.75	2.33333	0	23	1	1	1	0
30	1	2	2	5	3	5	4	4	4.75	1.77778	0	23	1	1	1	0
30	1	3	5	5	#NULL!	5	4	#NULL!	4.33333	4	0	23	1	1	1	0
30	1	4	3	6	#NULL!	#NULL!	2	4	4.75	2.125	0	23	1	1	1	0
30	1	5	1	6	1	5	5	5	4.75	2.33333	0	23	1	1	1	0
30	1	7	5	4	5	5	5	#NULL!	3	1.57143	0	23	1	1	1	0
30	1	8	#NULL!	#NULL!	#NULL!	5	#NULL!	#NULL!	3.25	1.44444	0	23	1	#NULL!	#NULL!	0
30	1	9	2	5	1	6	3	3	3.66667	1.57143	0	23	1	1	1	0
30	1	10	5	2	1	7	7	6	3	3.22222	0	23	1	1	1	0
30	1	11	4	5	4	5	4	3	4.66667	1.88889	0	23	1	1	1	0
30	1	12	3	5	3	5	4	3	4.66667	2	0	23	1	1	1	0
30	1	13	3	5	#NULL!	5	3	3	4.75	2.14286	0	23	1	1	1	0
30	1	14	1	6	1	6	4	4	4.75	2	0	23	1	1	1	0
30	1	15	4	5	1	5	3	4	4.5	2.22222	0	23	1	1	1	0
30	1	16	1	5	5	5	3	4	5	2.11111	0	23	1	1	1	0
30	1	17	2	5	2	6	4	3	4.66667	1.71429	0	23	1	1	1	0
30	1	18	#NULL!	5	1	5	3	3	5	2.125	0	23	1	1	1	0
30	1	19	4	6	5	5	3	#NULL!	5	2.375	0	23	1	1	1	0
30	1	20	3	5	7	6	4	4	5	2.14286	0	23	1	1	1	0
30	1	21	1	5	1	6	4	4	5	1.77778	0	23	1	1	1	0
30	1	22	1	6	6	5	4	3	4.75	2.125	0	23	1	1	1	0
30	1	23	1	5	1	5	#NULL!	3	5.25	1.25	0	23	1	1	1	0
30	1	24	2	6	4	#NULL!	3	3	5.25	1.85714	0	23	1	1	1	0
30	1	25	3	5	1	6	4	4	4.75	1.625	0	23	1	1	1	0
30	1	26	1	#NULL!	1	5	3	3	5	2	0	23	1	1	1	0
30	1	27	1	5	5	5	4	4	5	2.55556	0	23	1	1	1	0
30	1	28	5	6	4	5	3	3	5.25	1.44444	0	23	1	1	1	0
30	1	29	2	6	3	5	3	3	5	2.11111	0	23	1	1	1	0
30	1	30	3	6	1	3	4	#NULL!	5.25	2.11111	0	23	1	1	1	0
30	1	31	1	5	1	6	#NULL!	4	5	2	0	23	1	1	1	0
30	1	32	5	5	1	6	4	4	3.66667	2.44444	0	23	1	1	1	0
30	1	33	5	6	6	6	5	4	4.75	2.44444	0	23	1	1	1	0
30	1	34	2	5	1	5	5	5	3.66667	2	0	23	1	1	1	0
30	1	35	4	6	1	6	4	4	5.75	2.44444	0	23	1	1	1	0
30	1	36	3	5	5	5	3	4	5	2.33333	0	23	1	1	1	0
30	1	37	4	5	1	5	4	4	3.5	3.88889	0	23	1	1	1	0
30	1	38	4	5	2	5	3	3	5	2.44444	0	23	1	1	1	0
30	1	39	4	5	2	5	3	3	5	2	0	23	1	1	1	0
30	1	40	1	6	3	4	3	3	5.66667	2.25	0	23	1	1	1	0
30	1	41	1	5	#NULL!	5	5	5	5	2.11111	0	23	1	1	1	0
31	1	1	1	5	1	5	3	2	3.5	2.88889	1	58	1	1	1	1
31	1	2	3	5	1	3	1	2	4	2	1	58	1	1	1	1
31	1	3	1	#NULL!	1	3	1	1	4.75	1.88889	1	58	1	0	1	1
31	1	4	1	5	1	2	2	2	4.33333	1.66667	1	58	1	0	1	1
31	1	5	1	5	1	2	1	1	4.5	1.875	1	58	1	1	1	1
31	1	7	3	3	1	5	3	1	2.5	1.33333	1	58	1	1	1	1
31	1	8	#NULL!	5	1	5	4	1	2.75	2.22222	1	58	1	1	1	1
31	1	9	3	4	1	2	2	1	4.75	1.66667	1	58	1	1	1	1
31	1	10	2	5	1	2	1	1	4.75	1.125	1	58	1	0	1	1
31	1	11	1	5	4	3	1	1	5	1.28571	1	58	1	1	1	1
31	1	12	2	5	1	4	2	2	4.5	1	1	58	1	1	1	1
31	1	13	2	5	1	3	1	1	5	1	1	58	1	1	1	1
31	1	14	1	4	1	1	1	1	5	1	1	58	1	1	1	1
31	1	15	2	5	1	1	1	1	5	1	1	58	1	1	1	1
31	1	16	1	6	1	1	1	1	4.66667	1	1	58	1	1	1	1
31	1	17	2	6	1	3	1	1	4.33333	1.11111	1	58	1	1	1	1
31	1	18	2	5	2	3	1	1	4	1	1	58	1	1	1	1
31	1	19	1	5	1	2	1	1	5	1	1	58	1	1	1	1
31	1	20	3	4	2	3	1	3	3.75	1.125	1	58	1	1	1	1
31	1	21	1	6	1	5	5	5	3.75	1	1	58	1	0	1	1
31	1	22	3	4	1	3	1	1	4.25	1	1	58	1	0	1	1
31	1	23	1	5	5	1	1	1	4	1.25	1	58	1	1	1	1
31	1	24	3	3	1	4	3	1	3.5	1.25	1	58	1	1	1	1
31	1	25	2	5	1	3	1	1	4.25	1.33333	1	58	1	0	1	1
31	1	26	1	6	1	2	1	1	4	1	1	58	1	0	1	1
31	1	27	1	6	1	4	1	1	4.5	1.11111	1	58	1	1	1	1
31	1	28	2	5	1	3	1	1	4	1	1	58	1	1	1	1
31	1	29	#NULL!	#NULL!	1	2	1	1	5	1.11111	1	58	1	1	1	1
31	1	30	1	7	1	2	1	1	3.66667	1	1	58	1	0	1	1
31	1	31	1	6	1	3	#NULL!	1	5	1	1	58	1	1	1	1
31	1	33	1	#NULL!	1	2	1	1	5	1	1	58	1	0	1	1
31	2	38	2	4	2	5	5	1	2.5	3.55556	1	58	1	1	1	1
31	2	39	2	4	1	5	4	1	2	2.88889	1	58	1	1	1	1
31	2	40	1	6	1	4	4	1	2.75	2.33333	1	58	1	1	1	1
31	2	41	2	6	1	3	5	1	3	3.33333	1	58	1	0	1	1
31	2	42	1	5	1	4	4	1	3	2.33333	1	58	1	1	1	1
31	2	43	3	5	2	3	4	2	4.75	2.11111	1	58	1	1	1	1
31	2	44	2	5	2	4	2	1	4	2.55556	1	58	1	1	1	1
31	2	45	2	5	7	4	5	1	2.75	2.77778	1	58	1	1	1	1
31	2	46	1	5	1	3	4	1	4	2.33333	1	58	1	1	1	1
31	2	47	2	4	3	4	2	2	3.75	2.66667	1	58	1	0	1	1
31	2	48	2	5	1	3	2	1	3	2.33333	1	58	1	1	1	1
31	2	49	1	5	1	3	1	1	4	4	1	58	1	1	1	1
31	2	50	4	4	2	5	4	1	2.5	3.33333	1	58	1	1	1	1
31	2	51	2	4	6	4	3	1	3	3.22222	1	58	1	1	1	1
31	2	52	2	4	1	4	3	1	3.5	2.44444	1	58	1	1	1	1
31	2	53	1	5	1	3	5	1	3.75	2.33333	1	58	1	0	1	1
31	2	54	2	6	1	3	1	1	3.75	1.44444	1	58	1	0	1	1
31	2	55	1	5	1	3	3	1	4	1.44444	1	58	1	1	1	1
31	2	56	2	5	1	3	1	1	4.75	1.33333	1	58	1	1	1	1
31	2	57	1	5	5	2	3	1	4.5	1.44444	1	58	1	1	1	1
31	2	58	2	5	1	4	1	1	4	1	1	58	1	1	1	1
31	2	59	1	6	1	4	1	1	4.75	1.22222	1	58	1	0	1	1
31	2	60	1	6	1	2	1	1	4.75	1.11111	1	58	1	1	1	1
31	2	61	2	6	1	2	2	1	5	1	1	58	1	1	1	1
31	2	62	1	5	1	2	1	1	5	1	1	58	1	1	1	1
31	2	63	1	6	3	2	1	1	4	1	1	58	1	1	1	1
31	2	64	1	6	1	1	1	1	4	1.77778	1	58	1	1	1	1
31	2	65	1	6	1	2	1	1	4	1.66667	1	58	1	1	1	1
31	2	66	1	5	1	3	1	1	4.75	1	1	58	1	1	1	1
31	2	67	2	5	1	2	1	1	4.75	1.22222	1	58	1	1	1	1
31	2	68	1	6	1	2	1	1	4.75	1	1	58	1	1	#NULL!	1
31	2	69	2	4	1	4	1	1	4.75	1	1	58	1	1	1	1
31	2	70	1	5	2	2	1	1	4.5	1	1	58	1	1	1	1
31	2	71	1	6	1	3	1	1	5	1	1	58	1	1	1	1
31	2	72	1	6	3	3	1	1	4.25	1.11111	1	58	1	1	1	1
31	2	73	2	5	1	3	1	1	4.75	1	1	58	1	1	1	1
31	2	74	1	5	1	3	1	1	4.75	1.11111	1	58	1	1	1	1
32	1	1	5	4	4	7	7	7	3.5	3.66667	1	59	1	0	1	0
32	1	2	1	1	1	7	5	6	2.75	3.77778	1	59	1	1	1	0
32	1	3	2	5	2	5	6	7	2.75	2.44444	1	59	1	0	1	0
32	1	4	3	3	3	5	4	7	3.5	2.11111	1	59	1	0	1	0
32	1	5	1	6	3	5	5	5	1.5	3.33333	1	59	1	0	1	0
32	1	6	1	4	5	6	7	6	1.5	2.55556	1	59	1	1	1	0
32	1	7	1	1	1	5	5	7	1	2.11111	1	59	1	1	1	0
32	1	8	1	6	1	7	6	6	2	2.22222	1	59	1	0	1	0
32	1	9	1	5	1	6	6	6	1	2	1	59	1	1	1	0
32	1	10	1	7	4	5	6	6	3	1.88889	1	59	1	0	1	0
32	1	11	3	5	5	6	6	6	3	3.44444	1	59	1	1	1	0
32	1	12	1	7	3	6	6	7	1.5	1.33333	1	59	1	1	1	0
32	1	13	1	7	5	5	6	5	3	3.11111	1	59	1	0	1	0
32	1	14	3	7	4	6	6	6	2.25	1.44444	1	59	1	0	1	0
32	1	15	3	7	3	6	6	7	3	3.22222	1	59	1	1	1	0
32	1	16	3	7	3	6	6	6	3.75	3.11111	1	59	1	1	1	0
32	1	17	1	7	3	6	6	6	2	1	1	59	1	0	1	0
32	1	18	1	7	1	7	6	6	3	3.22222	1	59	1	0	1	0
32	1	19	1	7	3	6	6	7	2.5	3.22222	1	59	1	0	1	0
32	1	20	3	7	3	6	6	6	3	3.11111	1	59	1	0	1	0
32	1	21	3	7	4	6	6	6	1.5	1.33333	1	59	1	0	1	0
32	1	22	1	7	3	6	6	7	3	3.11111	1	59	1	0	1	0
32	1	23	3	7	3	7	6	6	2	1.66667	1	59	1	0	1	0
32	1	24	3	7	3	6	7	6	3	3.22222	1	59	1	0	1	0
32	1	25	3	3	3	6	6	6	3	3.33333	1	59	1	1	1	0
32	1	26	3	4	3	6	6	5	3	3.11111	1	59	1	1	1	0
32	1	27	3	7	3	6	6	6	3	3.44444	1	59	1	0	1	0
32	1	28	3	7	3	6	6	6	3	3.22222	1	59	1	0	1	0
32	1	29	3	7	3	6	6	6	3	3.22222	1	59	1	0	1	0
32	1	30	3	4	3	5	6	6	3	3.44444	1	59	1	1	1	0
32	1	31	3	7	4	6	6	6	3	3.44444	1	59	1	0	1	0
33	1	1	1	4	2	4	5	5	4.75	1.88889	0	70	1	0	1	0
33	1	2	1	7	1	2	3	3	5.25	1	0	70	1	1	1	0
33	1	3	2	6	4	3	4	4	4.5	1.55556	0	70	1	0	#NULL!	0
33	1	5	2	4	4	4	2	3	3.25	2.66667	0	70	1	0	1	0
33	1	6	1	7	2	3	5	3	4.25	1.88889	0	70	1	1	1	0
33	1	7	1	4	2	3	4	4	4.5	1.88889	0	70	1	0	1	0
33	1	8	1	3	4	3	4	3	4.5	1.77778	0	70	1	0	0	0
33	1	9	3	5	3	2	4	3	4.5	1.33333	0	70	1	0	1	0
33	1	10	3	5	3	4	4	3	4	2.33333	0	70	1	0	1	0
33	1	11	2	4	4	3	4	4	4.25	2.22222	0	70	1	1	1	0
33	1	12	2	3	2	4	3	3	4	2	0	70	1	0	1	0
33	1	13	2	4	2	2	2	3	2.75	2.11111	0	70	1	0	1	0
33	1	14	2	5	1	3	4	4	4.5	2	0	70	1	1	1	0
33	1	15	2	5	2	3	4	4	4	2.22222	0	70	1	1	1	0
33	1	16	1	5	1	3	3	3	4	1.88889	0	70	1	1	1	0
33	1	17	3	2	3	3	4	4	3.75	2.66667	0	70	1	1	0	0
33	1	18	2	5	2	3	4	4	4.25	2	0	70	1	1	1	0
33	1	19	2	5	1	3	3	4	2.75	2.77778	0	70	1	1	1	0
33	1	20	2	3	1	4	4	5	3.5	2.22222	0	70	1	0	1	0
33	1	21	3	3	2	3	4	4	3.75	1.66667	0	70	1	0	1	0
33	1	22	2	6	2	5	4	4	4.75	2.11111	0	70	1	1	1	0
33	1	23	2	6	1	2	4	4	4.75	2.44444	0	70	1	1	1	0
33	1	24	2	3	1	3	3	4	5	1.11111	0	70	1	1	1	0
33	1	25	2	6	1	4	5	4	4.75	1	0	70	1	1	1	0
33	1	26	1	5	1	2	3	4	5	1.11111	0	70	1	1	1	0
33	1	27	1	5	1	3	4	3	4.75	1.55556	0	70	1	1	1	0
33	1	28	2	5	2	3	4	4	4	1	0	70	1	1	1	0
33	1	29	1	1	1	3	4	4	4.5	1.33333	0	70	1	1	1	0
33	1	30	2	4	1	3	3	3	4.25	1	0	70	1	0	1	0
33	1	31	1	3	2	3	4	3	3.5	1.22222	0	70	1	0	1	0
33	1	32	2	4	2	4	2	4	3.25	1.22222	0	70	1	0	1	0
33	1	33	1	2	2	4	4	4	4	1	0	70	1	0	1	0
33	1	34	1	5	1	3	3	3	4	1	0	70	1	1	0	0
33	1	35	2	5	1	4	5	4	4.25	1	0	70	1	1	1	0
33	1	36	3	4	2	4	3	4	4.5	1.44444	0	70	1	1	1	0
33	1	37	2	5	2	3	3	4	4.5	1.22222	0	70	1	1	1	0
33	1	38	3	5	2	4	4	4	4.25	1.44444	0	70	1	0	1	0
34	1	1	6	4	5	7	6	6	1.75	5.77778	0	46	1	0	1	1
34	1	3	4	4	2	7	5	5	2	5.55556	0	46	1	0	1	1
34	1	4	2	#NULL!	2	6	5	5	2	4.88889	0	46	1	#NULL!	#NULL!	1
34	1	5	4	4	1	6	5	5	3.5	4.22222	0	46	1	0	1	1
34	1	6	1	5	1	6	6	6	2.5	4.66667	0	46	1	0	1	1
34	1	7	2	4	1	6	5	5	3.5	4.44444	0	46	1	0	1	1
34	1	8	4	4	1	6	5	5	3.5	4.66667	0	46	1	1	1	1
34	1	9	4	3	1	6	5	5	3.25	5.11111	0	46	1	0	1	1
34	1	10	4	3	1	6	5	6	3.5	4.77778	0	46	1	0	1	1
34	1	11	3	4	1	6	4	5	5	3.22222	0	46	1	0	1	1
34	1	12	3	4	1	6	6	6	3.75	4.11111	0	46	1	0	1	1
34	1	13	2	4	1	6	5	6	4	4	0	46	1	0	1	1
34	1	14	5	4	1	6	5	6	2.75	5.11111	0	46	1	0	1	1
34	1	15	4	3	1	6	5	6	3.75	4.88889	0	46	1	0	1	1
34	1	16	4	4	1	7	6	6	3.5	4.77778	0	46	1	0	1	1
34	1	17	4	4	1	7	5	6	3	4.88889	0	46	1	0	1	1
34	1	18	1	4	1	7	5	5	3.5	4.66667	0	46	1	0	1	1
34	1	19	4	3	1	6	5	5	3	4.66667	0	46	1	#NULL!	1	1
34	1	20	4	4	1	7	6	6	2.25	5.11111	0	46	1	1	1	1
34	1	28	6	3	1	7	6	7	2.25	4.88889	0	46	1	#NULL!	#NULL!	1
34	1	29	2	3	1	7	5	6	2.75	4.66667	0	46	1	0	1	1
34	1	30	6	4	1	7	6	6	2.75	4.66667	0	46	1	0	1	1
34	1	31	5	4	1	7	6	6	2	5.55556	0	46	1	0	1	1
34	1	32	4	4	1	7	6	6	2.5	5.33333	0	46	1	#NULL!	1	1
34	1	33	4	4	1	6	5	6	3.5	4.66667	0	46	1	1	1	1
34	1	34	4	3	1	6	6	6	3	4.66667	0	46	1	1	1	1
34	1	35	4	4	1	7	5	6	3	4.77778	0	46	1	1	1	1
34	1	36	4	4	1	7	6	6	3	4.88889	0	46	1	0	1	1
34	1	37	4	3	1	7	7	7	2	5.22222	0	46	1	1	1	1
34	1	38	4	1	1	7	7	7	2.25	4.55556	0	46	1	1	1	1
34	1	39	4	4	1	7	6	7	3	4.88889	0	46	1	1	1	1
34	1	40	4	4	1	7	6	7	2.25	4.77778	0	46	1	1	#NULL!	1
34	1	41	4	4	1	7	6	6	2	5.44444	0	46	1	1	1	1
34	1	42	4	2	1	7	6	7	2	5.44444	0	46	1	1	#NULL!	1
34	2	44	1	6	1	6	2	5	4	2	0	46	1	1	1	1
34	2	45	1	6	4	6	2	6	6	2.11111	0	46	1	1	1	1
34	2	46	2	6	1	6	2	5	5	2.44444	0	46	1	1	1	1
34	2	47	1	7	1	6	2	6	6	2.11111	0	46	1	1	1	1
34	2	48	1	6	6	6	2	5	5	2	0	46	1	1	1	1
34	2	49	4	4	1	6	4	6	5.75	2	0	46	1	1	1	1
34	2	50	4	4	1	6	3	6	5	2	0	46	1	1	1	1
34	2	51	2	4	1	5	4	5	5	2.22222	0	46	1	1	1	1
34	2	52	4	4	1	6	4	6	5.75	2	0	46	1	1	1	1
34	2	53	4	5	1	6	4	6	4.75	2	0	46	1	1	1	1
34	2	54	5	4	1	6	5	6	3.75	2.33333	0	46	1	0	1	1
34	2	55	1	7	1	6	3	6	5.75	1.88889	0	46	1	0	1	1
34	2	56	1	6	1	6	2	6	5.5	2.11111	0	46	1	1	1	1
34	2	57	1	5	1	6	5	6	5.75	2	0	46	1	1	1	1
34	2	58	1	7	1	6	2	7	6	2	0	46	1	0	1	1
34	2	59	2	7	1	6	2	6	5.75	2	0	46	1	0	1	1
34	2	60	1	6	1	6	2	6	6	1.88889	0	46	1	1	1	1
34	2	61	1	7	1	6	5	6	6	2	0	46	1	1	1	1
34	2	62	1	6	1	6	1	6	5.75	1.88889	0	46	1	0	1	1
34	2	63	1	7	1	6	2	5	6	2	0	46	1	0	1	1
34	2	64	1	7	1	6	2	6	6	2	0	46	1	0	1	1
34	2	65	1	6	1	6	5	6	6	2	0	46	1	0	1	1
35	1	1	4	2	1	5	4	4	3.75	4.11111	1	49	1	1	1	0
35	1	2	4	2	3	6	5	3	3.75	4.88889	1	49	1	1	1	0
35	1	3	3	4	1	6	4	4	3.75	4.44444	1	49	1	1	1	0
35	1	4	4	2	3	6	6	3	3.25	4.88889	1	49	1	1	1	0
35	1	5	#NULL!	5	3	5	5	3	4	4.11111	1	49	1	1	1	0
35	1	6	4	3	3	5	4	3	4.25	4.11111	1	49	1	1	1	0
35	1	7	6	4	2	6	4	3	4	4	1	49	1	1	1	0
35	1	8	4	4	3	5	4	3	4.25	4.22222	1	49	1	1	1	0
35	1	9	2	7	2	6	5	2	4	3.77778	1	49	1	1	1	0
35	1	10	3	3	1	5	4	#NULL!	4	4.33333	1	49	1	1	1	0
35	1	11	4	3	1	6	7	2	2.33333	4.55556	1	49	1	1	1	0
35	1	12	7	2	1	6	7	2	2.25	4.66667	1	49	1	1	1	0
35	1	13	4	4	1	5	6	2	3.75	4.11111	1	49	1	1	1	0
35	1	14	4	4	3	6	#NULL!	2	3.25	3.6	1	49	1	#NULL!	1	0
35	1	15	#NULL!	#NULL!	#NULL!	#NULL!	#NULL!	3	3.66667	4.375	1	49	1	#NULL!	1	0
35	1	16	5	4	2	5	4	2	4	4.11111	1	49	1	1	1	0
35	1	17	4	5	2	6	5	2	4.25	4	1	49	1	1	1	0
35	1	18	4	3	1	6	5	2	3.75	3.88889	1	49	1	1	1	0
35	1	19	4	4	1	6	4	2	4	4.22222	1	49	1	1	1	0
35	1	20	4	4	1	5	3	#NULL!	4.75	4	1	49	1	1	1	0
35	1	21	5	4	1	5	4	2	4	3.875	1	49	1	1	1	0
35	1	22	4	4	1	5	4	2	4	3.66667	1	49	1	1	#NULL!	0
35	1	23	4	4	1	5	4	2	4	3.77778	1	49	1	1	1	0
35	1	24	4	3	1	5	5	2	4.5	3.77778	1	49	1	1	1	0
35	1	25	4	4	1	6	4	2	4	4.28571	1	49	1	1	1	0
35	1	26	3	4	1	5	3	2	4.25	4	1	49	1	1	1	0
35	1	27	4	4	1	6	5	2	4	3.77778	1	49	1	1	1	0
35	1	28	4	4	1	5	5	2	3.75	4	1	49	1	1	1	0
35	1	29	3	6	2	6	7	2	3.66667	4	1	49	1	1	1	0
35	1	30	4	4	1	6	6	2	4	3.5	1	49	1	1	1	0
35	1	31	2	5	4	5	5	2	4	3.77778	1	49	1	1	1	0
35	1	32	3	4	1	6	5	2	3.75	3.55556	1	49	1	1	1	0
35	1	33	4	4	1	5	5	2	4.25	3.44444	1	49	1	1	1	0
35	1	34	3	4	1	6	5	#NULL!	4	4	1	49	1	1	1	0
35	1	35	4	4	1	6	5	2	4	3.88889	1	49	1	1	1	0
35	1	36	3	5	1	6	5	2	4	3.77778	1	49	1	1	1	0
35	1	37	3	5	1	5	4	2	4	4	1	49	1	1	#NULL!	0
35	1	38	3	6	1	5	4	2	4	3.33333	1	49	1	1	1	0
35	1	39	4	4	1	6	5	2	4	3.8	1	49	1	1	1	0
36	1	1	2	5	4	3	3	2	3.5	3.33333	0	47	1	1	0	1
36	1	2	2	5	4	5	3	3	3.75	3.11111	0	47	1	1	0	1
36	1	3	2	4	2	5	3	2	4	3.44444	0	47	1	#NULL!	#NULL!	1
36	1	4	2	6	3	4	4	2	2.75	3.11111	0	47	1	1	0	1
36	1	5	3	3	2	3	4	2	3.25	2.66667	0	47	1	1	#NULL!	1
36	1	6	5	5	3	5	5	2	3.75	3.44444	0	47	1	#NULL!	#NULL!	1
36	1	7	4	4	3	4	3	2	2.75	2.88889	0	47	1	1	0	1
36	1	8	4	2	2	4	3	2	3.75	2.55556	0	47	1	1	0	1
36	1	9	6	3	3	4	4	2	3.25	2.55556	0	47	1	1	0	1
36	1	10	4	3	2	4	3	2	3.25	2.66667	0	47	1	#NULL!	0	1
36	1	11	4	4	2	4	4	2	3.5	2.77778	0	47	1	1	0	1
36	1	12	4	4	2	3	3	2	3.25	2.66667	0	47	1	1	0	1
36	1	13	5	5	5	5	5	3	3.5	2.55556	0	47	1	1	0	1
36	1	14	6	4	3	3	2	2	3.5	2.55556	0	47	1	1	0	1
36	1	15	6	3	3	4	3	2	2.5	3.11111	0	47	1	1	0	1
36	1	16	2	5	2	4	2	2	4	2.66667	0	47	1	1	0	1
36	1	17	4	5	2	4	2	2	3.5	2.55556	0	47	1	1	0	1
36	1	18	3	2	2	3	2	2	3.25	2.55556	0	47	1	1	0	1
36	1	19	5	2	2	4	2	2	3.25	2.66667	0	47	1	1	#NULL!	1
36	1	20	4	3	2	3	3	3	3.25	2.44444	0	47	1	1	0	1
36	1	21	2	2	2	5	3	3	3.25	2.55556	0	47	1	1	0	1
36	1	22	2	2	2	4	4	2	3.25	2.55556	0	47	1	1	0	1
36	1	23	2	4	2	4	2	2	3.5	2.55556	0	47	1	1	0	1
36	1	24	4	4	2	4	2	2	3	2.66667	0	47	1	1	0	1
36	1	25	4	4	2	4	2	2	3.5	2.55556	0	47	1	1	0	1
36	1	26	4	4	2	4	5	2	2.5	2.44444	0	47	1	1	0	1
36	1	27	2	4	2	5	3	2	3.25	2.44444	0	47	1	1	0	1
36	1	28	5	5	3	5	4	2	3.5	2.55556	0	47	1	1	0	1
36	1	29	4	3	2	3	2	2	3.5	2.55556	0	47	1	1	0	1
36	1	30	2	4	2	5	2	2	3.5	2.44444	0	47	1	1	0	1
36	1	31	4	4	2	4	2	2	3.5	2.33333	0	47	1	1	0	1
36	1	32	4	4	2	4	2	2	3	2.33333	0	47	1	1	0	1
36	1	33	4	4	2	4	2	2	3.5	2.44444	0	47	1	#NULL!	#NULL!	1
36	1	34	3	4	2	5	4	2	4	2.44444	0	47	1	1	1	1
36	1	35	4	4	2	5	2	2	4	2.44444	0	47	1	1	1	1
36	1	36	2	2	2	5	2	2	4	2.44444	0	47	1	1	1	1
36	1	37	6	5	3	6	3	2	3.75	2.33333	0	47	1	1	#NULL!	1
36	1	38	5	4	2	5	2	2	4	2.11111	0	47	1	1	1	1
36	1	39	5	4	2	4	2	2	4	2.33333	0	47	1	1	#NULL!	1
36	1	40	2	4	2	3	2	2	4	2.33333	0	47	1	#NULL!	#NULL!	1
36	1	41	4	4	2	4	2	2	4	2.44444	0	47	1	#NULL!	#NULL!	1
36	1	42	2	4	2	3	2	2	4	2.33333	0	47	1	1	0	1
36	1	43	4	4	2	4	2	2	4	2.22222	0	47	1	1	0	1
36	1	44	2	4	3	5	2	2	4	2.44444	0	47	1	1	0	1
36	1	45	5	4	2	5	2	2	4	2.33333	0	47	1	1	0	1
36	1	46	6	4	2	5	2	2	4	2.33333	0	47	1	1	0	1
36	1	47	2	5	3	5	2	2	4	2.33333	0	47	1	1	#NULL!	1
36	2	48	3	5	5	4	4	6	4	3.44444	0	47	1	1	0	1
36	2	49	3	4	4	4	4	5	4	3.66667	0	47	1	1	0	1
36	2	50	4	4	2	4	4	3	4	2.77778	0	47	1	1	0	1
36	2	51	4	4	3	5	4	4	4.25	3.11111	0	47	1	1	0	1
36	2	52	5	5	4	5	4	4	4.5	3.22222	0	47	1	1	0	1
36	2	53	2	5	3	4	4	4	3.75	3.11111	0	47	1	1	0	1
36	2	54	3	3	5	4	4	4	4	2.77778	0	47	1	1	0	1
36	2	55	2	5	3	4	4	3	3.75	2.66667	0	47	1	1	0	1
36	2	56	2	5	4	4	4	4	4.25	2.88889	0	47	1	1	0	1
36	2	57	3	4	2	4	3	3	4	2.33333	0	47	1	1	0	1
36	2	58	2	5	3	4	3	3	4	2.44444	0	47	1	1	0	1
36	2	59	2	5	3	4	3	3	4	2.33333	0	47	1	1	0	1
36	2	60	2	5	3	4	4	3	3.75	2.33333	0	47	1	1	0	1
36	2	61	3	4	3	4	3	3	3.75	2.44444	0	47	1	1	0	1
36	2	62	2	5	4	4	3	3	3.75	2.33333	0	47	1	1	0	1
36	2	63	1	6	2	4	3	3	3.75	2.44444	0	47	1	1	0	1
36	2	64	1	7	2	4	2	3	4	2.33333	0	47	1	1	0	1
36	2	65	2	6	3	4	3	2	4	2.33333	0	47	1	1	0	1
36	2	66	2	6	3	4	3	4	4	2.55556	0	47	1	1	1	1
36	2	67	2	5	3	4	3	3	4.25	2.33333	0	47	1	1	0	1
36	2	68	2	5	3	4	3	2	3.75	2.33333	0	47	1	1	0	1
36	2	69	2	5	3	4	3	3	4	2.33333	0	47	1	1	0	1
36	2	70	2	5	3	4	3	2	4	2.44444	0	47	1	1	0	1
36	2	71	2	6	3	4	3	3	3.5	2.33333	0	47	1	1	0	1
36	2	72	2	6	3	4	4	3	3.75	2.44444	0	47	1	1	0	1
36	2	73	5	5	3	4	4	3	3.75	2.33333	0	47	1	1	0	1
36	2	74	5	6	3	3	3	3	3.5	2.44444	0	47	1	1	0	1
36	2	75	3	4	3	4	3	2	3.5	2.44444	0	47	1	1	0	1
36	2	76	2	5	3	4	3	3	4	2.55556	0	47	1	1	0	1
36	2	77	4	4	3	4	2	2	4	2.33333	0	47	1	1	0	1
36	2	78	4	4	3	4	2	2	4	2.22222	0	47	1	1	0	1
36	2	79	4	2	2	6	2	3	3.25	2.33333	0	47	1	1	0	1
36	2	80	4	3	2	4	2	2	2.75	2.33333	0	47	1	1	0	1
36	2	81	1	5	3	4	5	2	3.75	2.44444	0	47	1	1	0	1
36	2	82	2	4	2	4	2	2	4	2.22222	0	47	1	1	0	1
36	2	83	2	4	2	4	2	2	4	2.33333	0	47	1	1	0	1
36	2	84	2	5	2	5	3	2	3.5	2.33333	0	47	1	1	0	1
36	2	85	2	5	3	4	2	2	4	1.88889	0	47	1	1	0	1
36	2	86	5	4	2	4	2	2	4	2.44444	0	47	1	1	0	1
36	2	87	3	2	2	4	2	2	3.5	2	0	47	1	1	0	1
36	2	88	5	2	2	5	2	2	4	1.88889	0	47	1	1	0	1
36	2	89	2	4	2	4	2	2	3.5	2.22222	0	47	1	1	0	1
36	2	90	3	5	2	5	3	2	4	1.88889	0	47	1	1	0	1
36	2	91	6	2	2	2	2	2	4	2.22222	0	47	1	1	0	1
36	2	92	3	3	2	3	2	2	3.25	2.11111	0	47	1	1	0	1
37	1	1	4	3	4	4	6	6	2	2.77778	0	65	1	#NULL!	#NULL!	1
37	1	2	2	6	1	2	4	5	3.25	2.88889	0	65	1	#NULL!	#NULL!	1
37	1	3	4	5	2	2	5	5	5	1.25	0	65	1	#NULL!	#NULL!	1
37	1	4	5	5	1	6	7	6	1.25	2.33333	0	65	1	#NULL!	#NULL!	1
37	1	6	4	6	1	5	7	5	1	2.33333	0	65	1	#NULL!	#NULL!	1
37	1	7	4	7	1	5	6	6	1	1.77778	0	65	1	#NULL!	#NULL!	1
37	1	8	6	6	1	4	5	6	2.5	1.55556	0	65	1	#NULL!	#NULL!	1
37	1	9	5	6	1	4	5	5	2.25	1.22222	0	65	1	#NULL!	#NULL!	1
37	1	10	4	6	3	4	6	6	2	1.55556	0	65	1	#NULL!	#NULL!	1
37	1	11	2	6	1	5	5	6	3	1.66667	0	65	1	#NULL!	#NULL!	1
37	1	12	3	6	1	5	6	6	1.75	2.11111	0	65	1	#NULL!	#NULL!	1
37	1	13	3	6	1	2	6	6	2	1.88889	0	65	1	#NULL!	#NULL!	1
37	1	14	5	6	1	4	6	6	3.5	1.44444	0	65	1	#NULL!	#NULL!	1
37	1	15	3	6	1	4	6	6	2	1.44444	0	65	1	#NULL!	#NULL!	1
37	1	16	3	6	1	4	6	6	3	1.55556	0	65	1	#NULL!	#NULL!	1
37	1	17	4	6	1	4	6	6	2.75	2	0	65	1	#NULL!	#NULL!	1
37	1	18	4	6	2	4	6	6	2.25	1.66667	0	65	1	#NULL!	#NULL!	1
37	1	19	5	6	1	4	5	5	2	1.66667	0	65	1	#NULL!	#NULL!	1
37	1	20	2	6	1	4	5	6	2.5	1.33333	0	65	1	#NULL!	#NULL!	1
37	1	21	2	7	1	4	5	6	2	1.55556	0	65	1	#NULL!	#NULL!	1
37	1	22	4	7	1	4	7	7	1	1.66667	0	65	1	#NULL!	#NULL!	1
37	1	23	6	7	1	4	7	7	1.25	1.44444	0	65	1	#NULL!	#NULL!	1
37	1	24	6	7	1	4	7	6	1	1.77778	0	65	1	#NULL!	#NULL!	1
37	1	25	2	7	2	#NULL!	6	6	1.25	1.66667	0	65	1	#NULL!	#NULL!	1
37	1	26	4	5	1	4	5	5	1	1.33333	0	65	1	#NULL!	#NULL!	1
37	1	27	5	6	1	4	6	6	1.75	1.33333	0	65	1	#NULL!	#NULL!	1
37	1	28	4	7	1	4	6	6	1.5	1.55556	0	65	1	#NULL!	#NULL!	1
37	1	29	3	6	1	4	5	5	1.75	1.66667	0	65	1	#NULL!	#NULL!	1
37	1	30	2	6	1	4	5	5	2	1.77778	0	65	1	#NULL!	#NULL!	1
37	1	31	2	6	1	4	6	6	2	1.55556	0	65	1	#NULL!	#NULL!	1
37	1	32	6	7	1	4	7	7	1	1.77778	0	65	1	#NULL!	#NULL!	1
37	1	33	7	6	1	6	7	7	1	2	0	65	1	#NULL!	#NULL!	1
37	1	34	1	7	2	4	6	6	1	1.625	0	65	1	#NULL!	#NULL!	1
37	1	35	5	5	1	5	7	6	1	1.66667	0	65	1	#NULL!	#NULL!	1
37	1	36	4	6	1	4	6	6	1	1.66667	0	65	1	#NULL!	#NULL!	1
37	1	37	3	7	2	4	5	6	1.25	1.55556	0	65	1	#NULL!	#NULL!	1
37	1	38	4	6	1	4	6	6	1.5	1.66667	0	65	1	#NULL!	#NULL!	1
37	1	39	2	6	2	4	5	6	1.25	1.66667	0	65	1	#NULL!	#NULL!	1
37	1	40	2	7	1	4	5	6	1.75	1.44444	0	65	1	#NULL!	#NULL!	1
37	1	41	5	7	1	4	5	6	1.5	1.44444	0	65	1	#NULL!	#NULL!	1
37	1	42	5	6	1	4	6	6	1.25	1.44444	0	65	1	#NULL!	#NULL!	1
37	1	44	5	6	1	4	6	6	1.25	1.44444	0	65	1	#NULL!	#NULL!	1
37	1	45	1	7	1	4	6	6	1.5	1.33333	0	65	1	#NULL!	#NULL!	1
37	1	46	2	7	1	4	5	6	1.25	1.33333	0	65	1	#NULL!	#NULL!	1
37	1	47	2	7	2	4	2	6	1.75	1.33333	0	65	1	#NULL!	#NULL!	1
37	2	48	1	7	1	4	4	4	3.5	1.55556	0	65	1	0	1	1
37	2	49	3	5	1	4	3	4	4	1.22222	0	65	1	1	1	1
37	2	50	2	6	2	4	4	4	4	1.22222	0	65	1	1	1	1
37	2	51	2	7	1	4	4	5	3.75	1.22222	0	65	1	0	1	1
37	2	52	3	7	3	4	3	4	4	1.22222	0	65	1	0	1	1
37	2	53	1	7	2	4	4	4	4	1.22222	0	65	1	0	1	1
37	2	54	2	7	1	4	3	4	4	1.33333	0	65	1	0	1	1
37	2	55	1	7	3	4	3	4	4	1.33333	0	65	1	0	1	1
37	2	56	2	7	1	3	3	6	3.5	1.33333	0	65	1	0	1	1
37	2	57	1	7	3	4	2	5	4	1.11111	0	65	1	0	1	1
37	2	58	2	7	2	3	3	4	4	1.33333	0	65	1	0	0	1
37	2	59	1	7	3	3	3	5	4.25	1.11111	0	65	1	0	1	1
37	2	60	1	7	5	2	2	5	5	1.11111	0	65	1	0	1	1
37	2	61	1	7	1	3	2	5	4.5	1.33333	0	65	1	0	1	1
37	2	62	1	7	1	4	3	5	4.75	1.33333	0	65	1	0	1	1
37	2	63	1	7	2	4	2	5	4.5	1.33333	0	65	1	0	1	1
37	2	64	1	7	1	2	2	4	4.5	1.11111	0	65	1	0	1	1
37	2	65	2	6	3	6	5	6	3	1.22222	0	65	1	1	1	1
37	2	66	1	7	1	4	4	6	3.75	1.33333	0	65	1	0	1	1
37	2	67	1	5	3	4	2	6	4.5	1.11111	0	65	1	1	1	1
37	2	68	1	7	1	4	2	5	4.75	1.11111	0	65	1	0	1	1
37	2	69	1	7	1	4	2	4	3.5	1	0	65	1	0	1	1
37	2	70	1	7	1	4	2	5	4.75	1.11111	0	65	1	0	1	1
37	2	71	1	7	1	3	3	5	4.5	1.33333	0	65	1	0	1	1
37	2	72	1	7	5	3	2	4	4.5	1.11111	0	65	1	0	1	1
37	2	73	1	7	2	2	2	4	5	1.11111	0	65	1	0	1	1
37	2	74	1	7	1	4	2	4	4.5	1.22222	0	65	1	0	1	1
37	2	75	1	7	1	4	2	5	5	1	0	65	1	0	1	1
37	2	76	2	7	2	4	2	6	5	1.11111	0	65	1	0	1	1
37	2	77	1	7	2	4	2	6	4.5	1.11111	0	65	1	0	1	1
37	2	78	1	5	1	2	2	4	4.75	1.11111	0	65	1	1	1	1
37	2	79	1	7	1	3	2	5	4.5	1.11111	0	65	1	1	1	1
37	2	80	1	7	2	4	2	5	4.25	1.11111	0	65	1	0	1	1
37	2	81	1	7	5	3	2	5	4	1.22222	0	65	1	0	1	1
37	2	82	1	7	1	3	2	5	4.25	1.33333	0	65	1	0	1	1
37	2	83	2	7	2	3	2	5	4.5	1.11111	0	65	1	0	1	1
37	2	84	1	6	3	4	2	5	4.25	1.11111	0	65	1	1	1	1
37	2	85	1	7	1	3	2	5	3.75	1.11111	0	65	1	0	1	1
37	2	86	1	7	1	4	2	5	3.75	1.11111	0	65	1	0	1	1
37	2	87	1	7	1	4	2	5	3.75	1.11111	0	65	1	0	1	1
38	1	1	4	3	1	5	3	1	3.75	3.55556	1	68	0	1	#NULL!	1
38	1	2	1	6	1	3	4	1	2.5	2.77778	1	68	0	0	#NULL!	1
38	1	3	1	7	1	4	3	1	3	2.77778	1	68	0	0	#NULL!	1
38	1	4	1	6	1	4	4	1	3.25	2.88889	1	68	0	0	#NULL!	1
38	1	5	1	6	1	4	4	1	3	2.88889	1	68	0	0	#NULL!	1
38	1	6	3	6	1	4	3	1	3.25	2.66667	1	68	0	0	#NULL!	1
38	1	7	1	4	1	3	4	1	3.5	2.44444	1	68	0	1	#NULL!	1
38	1	8	1	4	2	4	3	1	3.5	2.44444	1	68	0	1	#NULL!	1
38	1	9	1	4	1	5	4	1	3.5	2.66667	1	68	0	1	1	1
38	1	10	1	7	2	4	2	1	3.25	3	1	68	0	0	#NULL!	1
38	1	11	1	7	1	2	1	1	3.5	3.11111	1	68	0	0	#NULL!	1
38	1	12	1	7	1	4	4	1	3.5	2.77778	1	68	0	0	1	1
38	1	13	1	7	1	4	5	1	2.25	3.11111	1	68	0	0	1	1
38	1	14	1	7	1	3	5	1	2.25	3	1	68	0	0	1	1
38	1	15	1	7	2	4	4	1	2	3.11111	1	68	0	0	1	1
38	1	16	1	7	1	3	3	1	3.5	2.66667	1	68	0	0	1	1
38	1	17	1	7	3	4	3	1	3	2.77778	1	68	0	0	#NULL!	1
38	1	18	1	7	1	4	4	1	3	3.22222	1	68	0	0	#NULL!	1
38	1	19	1	7	1	4	3	1	3	2.88889	1	68	0	0	#NULL!	1
38	1	20	1	7	1	4	3	1	3.75	2.66667	1	68	0	0	#NULL!	1
38	1	21	1	7	1	3	4	1	3.75	2.44444	1	68	0	0	1	1
38	1	22	1	7	1	3	4	1	4	2	1	68	0	0	1	1
38	1	23	1	7	1	3	4	1	4.25	2.88889	1	68	0	0	1	1
38	1	24	1	7	1	3	3	1	3.5	2.77778	1	68	0	0	1	1
38	1	25	1	7	1	3	4	1	4.25	2.66667	1	68	0	0	1	1
38	1	26	1	7	1	4	4	1	3.75	3.11111	1	68	0	0	1	1
38	1	27	1	7	1	4	4	1	4	2.55556	1	68	0	0	1	1
38	1	28	1	7	1	3	3	1	3.25	2.77778	1	68	0	0	1	1
38	1	29	1	7	2	3	3	1	3.75	1.88889	1	68	0	0	1	1
38	1	30	1	7	1	3	3	1	4	2.44444	1	68	0	0	#NULL!	1
38	1	31	1	7	1	4	4	1	3.25	3	1	68	0	0	#NULL!	1
38	1	32	1	7	1	3	3	1	2.25	3	1	68	0	0	#NULL!	1
38	1	33	1	7	1	3	3	1	2	3.11111	1	68	0	0	1	1
38	1	34	1	7	1	3	3	1	3.25	3	1	68	0	0	1	1
38	1	35	1	7	1	5	4	1	4	2.55556	1	68	0	0	#NULL!	1
38	1	36	1	7	1	4	4	1	3.75	2.77778	1	68	0	0	1	1
38	1	37	1	7	2	4	3	1	3.75	3	1	68	0	0	1	1
38	1	38	1	7	1	3	4	2	4	2.44444	1	68	0	0	#NULL!	1
38	1	39	1	7	2	3	4	2	4	2.33333	1	68	0	0	#NULL!	1
38	1	40	1	7	1	4	4	2	3.75	2.44444	1	68	0	0	#NULL!	1
38	1	41	1	7	1	4	4	2	4	2.33333	1	68	0	0	#NULL!	1
38	1	42	1	7	1	4	6	1	2.75	2.33333	1	68	0	0	#NULL!	1
38	1	43	1	7	2	3	4	1	3.25	2.11111	1	68	0	0	#NULL!	1
38	2	44	1	3	1	2	2	1	2.75	1.55556	1	68	0	1	1	1
38	2	45	1	4	1	2	2	1	3	1.33333	1	68	0	1	1	1
38	2	46	1	3	1	2	2	1	3	1.55556	1	68	0	1	1	1
38	2	47	1	4	1	3	4	1	3.75	1.88889	1	68	0	1	1	1
38	2	48	1	4	1	2	3	1	3	1.55556	1	68	0	1	1	1
38	2	49	1	7	1	3	4	1	3.75	1.66667	1	68	0	0	1	1
38	2	50	1	7	1	2	4	1	3.5	1.55556	1	68	0	0	1	1
38	2	51	1	7	1	2	3	1	3.25	1.22222	1	68	0	0	1	1
38	2	52	1	7	1	4	3	1	3.5	1.88889	1	68	0	0	1	1
38	2	53	1	7	1	3	3	1	3.75	2.11111	1	68	0	0	1	1
38	2	54	1	7	4	3	3	1	3	1.66667	1	68	0	0	1	1
38	2	55	1	7	1	4	4	1	3.75	1.77778	1	68	0	0	1	1
38	2	56	1	7	1	3	3	1	4	1.77778	1	68	0	0	1	1
38	2	57	1	7	1	3	3	1	4	1.55556	1	68	0	0	1	1
38	2	58	1	7	1	3	3	1	4	1.44444	1	68	0	0	1	1
38	2	59	1	7	1	3	2	1	4	1.44444	1	68	0	0	1	1
38	2	60	1	7	1	3	4	1	3.75	2.11111	1	68	0	0	1	1
38	2	61	1	7	1	4	4	1	3	2.22222	1	68	0	0	1	1
38	2	62	1	7	1	3	4	1	4	2.11111	1	68	0	0	1	1
38	2	63	1	7	1	3	4	1	2.5	2.22222	1	68	0	0	1	1
38	2	64	1	7	1	3	3	1	4	2	1	68	0	0	1	1
38	2	65	1	7	4	4	4	1	3.5	2.22222	1	68	0	0	1	1
38	2	66	1	7	5	3	4	1	3.75	2.11111	1	68	0	0	1	1
38	2	67	1	7	1	3	3	1	3.75	2	1	68	0	0	1	1
38	2	68	1	7	1	4	4	1	3.5	1.77778	1	68	0	0	1	1
38	2	69	1	7	4	3	4	1	3.75	2	1	68	0	0	1	1
38	2	70	1	4	1	3	4	1	4	1.66667	1	68	0	1	1	1
38	2	71	1	7	1	3	3	1	3.75	1.66667	1	68	0	0	1	1
38	2	72	1	7	1	3	3	1	4	1.88889	1	68	0	0	1	1
38	2	73	1	7	4	3	3	1	3.75	2	1	68	0	0	1	1
38	2	74	1	7	1	3	4	1	3.75	1.88889	1	68	0	0	1	1
38	2	75	1	7	1	5	4	1	4.25	2.11111	1	68	0	0	1	1
38	2	76	1	7	1	5	4	1	3.75	1.66667	1	68	0	0	1	1
38	2	77	1	7	3	4	5	1	1.75	2.33333	1	68	0	0	1	1
38	2	78	1	4	1	3	4	1	3.5	1.88889	1	68	0	1	1	1
38	2	79	1	7	2	3	4	1	4	2	1	68	0	0	1	1
38	2	80	1	7	1	3	4	1	3.5	2.11111	1	68	0	0	1	1
38	2	81	1	7	1	2	3	1	3.75	2	1	68	0	0	1	1
38	2	82	1	7	3	3	4	1	3.75	2.33333	1	68	0	0	1	1
38	2	83	1	7	1	3	3	1	3.75	2.11111	1	68	0	0	1	1
38	2	84	1	7	1	3	4	1	4.25	2.11111	1	68	0	0	1	1
39	1	1	4	3	4	3	4	3	4.75	4.33333	1	70	1	0	1	1
39	1	2	2	6	1	6	6	6	3.5	4	1	70	1	0	1	1
39	1	3	3	7	2	6	6	6	3.5	4.33333	1	70	1	0	1	1
39	1	4	2	7	1	6	6	7	2	4	1	70	1	0	1	1
39	1	5	6	2	2	6	6	7	2.5	4	1	70	1	1	1	1
39	1	6	5	6	1	7	7	7	1.25	3.55556	1	70	1	0	1	1
39	1	7	3	1	1	7	7	7	1.25	4.22222	1	70	1	1	1	1
39	1	8	2	7	1	7	6	7	2.25	4	1	70	1	0	1	1
39	1	9	6	5	1	6	6	7	2.25	3.77778	1	70	1	1	1	1
39	1	10	2	7	1	6	6	7	2.75	4	1	70	1	0	1	1
39	1	11	2	6	2	6	6	7	2.25	4.5	1	70	1	0	1	1
39	1	12	3	7	2	6	6	7	2.75	4.55556	1	70	1	0	1	1
39	1	14	2	6	2	7	7	7	2.25	4.88889	1	70	1	0	1	1
39	1	15	2	7	2	6	6	7	1.75	4	1	70	1	0	1	1
39	1	16	5	3	1	6	6	7	1.75	3.66667	1	70	1	#NULL!	1	1
39	1	17	4	2	1	6	6	7	2	3.77778	1	70	1	1	1	1
39	1	18	1	6	1	6	6	7	1	4.44444	1	70	1	0	1	1
39	1	19	5	6	1	6	6	6	1	4.875	1	70	1	0	1	1
39	1	20	5	7	1	7	6	7	2.25	3.33333	1	70	1	0	1	1
39	1	21	2	7	2	6	6	6	2.75	4.11111	1	70	1	0	1	1
39	1	22	2	7	1	3	6	6	2.5	3.77778	1	70	1	0	1	1
39	1	23	2	4	1	6	6	6	2	4.44444	1	70	1	1	1	1
39	1	24	2	7	2	6	6	7	2	3.88889	1	70	1	0	1	1
39	1	25	5	7	1	6	6	6	2.5	3.55556	1	70	1	1	1	1
39	1	26	2	7	1	5	6	7	2.5	3.88889	1	70	1	0	1	1
39	1	27	2	7	4	6	6	7	2.25	4.11111	1	70	1	0	1	1
39	1	28	4	7	2	6	6	7	2.5	3.88889	1	70	1	0	1	1
39	1	29	2	3	1	6	6	7	2	4.22222	1	70	1	0	1	1
39	1	30	2	7	2	5	4	7	3.5	3.33333	1	70	1	0	1	1
39	1	31	2	7	2	4	#NULL!	6	2.75	3.44444	1	70	1	0	1	1
39	1	32	2	2	2	6	6	6	3.25	3.77778	1	70	1	0	1	1
39	1	33	5	7	2	6	6	7	3.25	3.33333	1	70	1	0	1	1
39	1	34	5	7	2	5	5	6	2.75	3.55556	1	70	1	1	1	1
39	1	35	2	7	2	6	6	6	2.75	3.44444	1	70	1	0	1	1
39	1	36	2	7	1	6	6	6	3	3.77778	1	70	1	0	1	1
39	1	37	2	7	1	6	6	6	3.25	3.11111	1	70	1	0	1	1
39	1	38	2	6	1	6	6	7	2.75	3.77778	1	70	1	0	1	1
39	1	39	2	7	1	6	6	6	3.75	3	1	70	1	0	1	1
39	1	40	2	7	4	5	5	6	3	2.88889	1	70	1	0	1	1
39	1	41	2	7	3	6	6	6	2	2.88889	1	70	1	0	1	1
39	1	42	2	4	1	6	6	6	2.75	3.11111	1	70	1	1	1	1
39	1	43	2	7	1	5	6	7	4	2.75	1	70	1	0	1	1
39	1	44	2	7	2	6	6	6	3.75	3.11111	1	70	1	0	1	1
39	1	45	2	7	1	4	6	7	2.75	3.77778	1	70	1	0	1	1
39	1	46	2	7	2	4	5	7	3.75	3.44444	1	70	1	0	1	1
39	1	47	2	7	1	6	6	6	2.5	3.22222	1	70	1	0	1	1
39	1	48	2	4	1	6	6	6	3.5	3.77778	1	70	1	0	1	1
39	2	49	5	7	2	3	3	4	4.75	3.11111	1	70	1	0	1	1
39	2	50	2	6	2	3	3	4	4	3.11111	1	70	1	0	1	1
39	2	51	1	7	1	4	3	2	4.5	2.77778	1	70	1	0	1	1
39	2	52	2	7	1	2	2	2	5.25	2.44444	1	70	1	0	1	1
39	2	53	2	7	1	4	2	3	4.75	2.55556	1	70	1	0	1	1
39	2	54	2	7	1	3	4	2	3.75	2.55556	1	70	1	0	1	1
39	2	55	2	7	5	4	3	3	4	2.77778	1	70	1	0	1	1
39	2	56	2	7	1	2	2	3	3.75	2.11111	1	70	1	0	1	1
39	2	57	1	7	2	3	3	3	3.75	2.22222	1	70	1	0	1	1
39	2	58	2	7	2	3	3	2	5.25	2.33333	1	70	1	0	1	1
39	2	59	2	7	1	4	3	2	5	2.44444	1	70	1	0	1	1
39	2	60	2	6	1	3	3	3	5	3	1	70	1	1	0	1
39	2	61	1	6	1	3	3	1	5.25	1.66667	1	70	1	1	1	1
39	2	62	1	5	1	3	2	3	5.25	2.33333	1	70	1	1	1	1
39	2	63	2	7	1	2	2	3	5.5	2.22222	1	70	1	0	1	1
39	2	64	1	7	2	1	2	2	4.75	1.77778	1	70	1	1	1	1
39	2	65	1	7	1	3	2	2	6	1.77778	1	70	1	1	0	1
39	2	66	1	7	5	3	3	3	4	2.44444	1	70	1	0	1	1
39	2	67	1	7	1	3	3	3	5.25	1.77778	1	70	1	0	1	1
39	2	68	1	7	1	3	3	3	4.75	1.66667	1	70	1	0	1	1
39	2	69	1	7	4	2	2	3	2.75	2	1	70	1	0	1	1
39	2	70	1	7	2	4	3	3	5.25	1.77778	1	70	1	0	1	1
39	2	71	1	7	1	3	3	3	6.25	2.11111	1	70	1	0	1	1
39	2	72	2	7	2	3	3	3	5.5	2	1	70	1	0	1	1
39	2	73	1	7	1	4	4	3	4.5	1.55556	1	70	1	0	1	1
39	2	74	1	7	1	2	3	3	5.75	1.22222	1	70	1	0	1	1
39	2	75	1	7	4	4	2	2	4.75	1.55556	1	70	1	0	1	1
39	2	76	1	7	1	3	2	2	4	1.44444	1	70	1	0	1	1
39	2	77	1	7	1	3	2	2	5.5	1.44444	1	70	1	0	1	1
39	2	78	1	5	1	3	3	1	5.5	1.66667	1	70	1	1	1	1
39	2	79	1	7	1	3	3	3	4.5	1.77778	1	70	1	0	1	1
39	2	80	1	7	1	3	3	2	5.25	1.66667	1	70	1	0	1	1
39	2	81	1	7	1	3	3	5	5.75	2	1	70	1	0	1	1
39	2	82	1	7	1	3	3	4	5	1.55556	1	70	1	1	1	1
40	1	2	1	6	1	1	1	2	5.75	1	1	34	0	1	1	1
40	1	3	1	6	1	1	1	2	6.25	1	1	34	0	1	1	1
40	1	4	1	#NULL!	1	1	#NULL!	#NULL!	4.75	1	1	34	0	1	#NULL!	1
40	1	5	1	6	#NULL!	1	#NULL!	#NULL!	4.75	1	1	34	0	1	1	1
40	1	7	2	6	1	2	1	1	6	1	1	34	0	1	1	1
40	1	8	1	6	1	2	#NULL!	1	4.25	1.28571	1	34	0	0	1	1
40	1	9	1	6	2	2	1	2	5.75	1.22222	1	34	0	1	1	1
40	1	10	#NULL!	6	1	1	1	2	6	1	1	34	0	#NULL!	1	1
40	1	11	1	6	2	1	1	1	6	1	1	34	0	1	1	1
40	1	12	1	1	1	2	1	1	6	1	1	34	0	1	0	1
40	1	13	1	#NULL!	#NULL!	2	1	#NULL!	6	1	1	34	0	1	0	1
40	1	15	1	6	#NULL!	1	1	1	6.5	1	1	34	0	1	0	1
40	1	16	1	#NULL!	1	2	1	1	6	1	1	34	0	0	0	1
40	1	19	1	6	1	1	1	#NULL!	6	1	1	34	0	1	0	1
40	1	20	1	6	#NULL!	1	1	1	6	1	1	34	0	1	#NULL!	1
40	1	21	1	6	1	1	1	#NULL!	6	1	1	34	0	1	0	1
40	1	22	1	#NULL!	1	1	1	1	6	1.625	1	34	0	0	0	1
40	1	24	1	6	1	1	1	1	4.75	1	1	34	0	1	0	1
40	1	25	1	6	1	1	1	#NULL!	6	1	1	34	0	1	0	1
40	1	26	1	6	#NULL!	1	1	1	6	1	1	34	0	1	#NULL!	1
40	1	27	1	6	1	1	1	1	6	1	1	34	0	1	0	1
40	1	28	1	6	1	1	#NULL!	1	6.25	1	1	34	0	0	0	1
40	1	29	1	6	1	1	1	1	6	1	1	34	0	0	0	1
40	1	30	1	6	1	1	1	1	6	1	1	34	0	0	0	1
40	1	32	3	5	2	1	1	#NULL!	5.5	1.44444	1	34	0	1	0	1
40	1	33	1	5	1	1	1	1	6	1	1	34	0	1	0	1
40	1	34	1	1	1	1	#NULL!	#NULL!	6	1	1	34	0	1	0	1
40	1	35	1	6	1	1	1	1	5.66667	1	1	34	0	1	0	1
40	1	36	1	6	1	1	1	1	6	1	1	34	0	1	0	1
40	1	37	1	6	1	1	1	1	6	1	1	34	0	0	0	1
40	2	38	1	6	1	1	1	1	6	1	1	34	0	1	0	1
40	2	39	6	6	1	1	1	1	6	1	1	34	0	1	0	1
40	2	40	5	5	3	5	2	2	5	1.88889	1	34	0	1	0	1
40	2	41	1	6	1	4	2	2	5.25	1.66667	1	34	0	1	0	1
40	2	42	6	6	2	2	2	2	6	1.88889	1	34	0	1	0	1
40	2	43	1	6	1	1	1	1	6	1	1	34	0	0	0	1
40	2	44	1	6	1	1	1	1	6	1	1	34	0	1	0	1
40	2	45	1	6	1	1	1	1	6	1	1	34	0	0	0	1
40	2	46	1	6	1	1	1	1	6.25	1	1	34	0	1	0	1
40	2	47	1	6	1	1	1	1	6	1	1	34	0	1	0	1
40	2	48	1	6	1	1	1	1	6	1	1	34	0	1	0	1
40	2	49	1	6	1	1	1	1	6	1	1	34	0	1	0	1
40	2	50	1	6	2	1	1	1	6	1	1	34	0	1	0	1
41	1	1	1	7	1	1	1	3	5.75	1.55556	0	65	1	0	1	1
41	1	2	1	6	1	1	#NULL!	#NULL!	4.25	1.33333	0	65	1	0	#NULL!	1
41	1	3	1	7	1	1	2	6	3	1.55556	0	65	1	0	1	1
41	1	4	1	2	6	5	1	6	5	1.77778	0	65	1	0	1	1
41	1	5	1	6	1	1	4	6	4.75	1.11111	0	65	1	0	1	1
41	1	6	2	7	4	1	1	6	3.5	1.11111	0	65	1	0	1	1
41	1	7	1	6	1	1	4	6	3	1.11111	0	65	1	0	1	1
41	1	8	1	7	2	1	4	6	5.25	1.66667	0	65	1	0	1	1
41	1	9	2	6	1	1	4	6	3.75	1.33333	0	65	1	0	1	1
41	1	10	2	7	1	4	5	6	3.25	2	0	65	1	0	1	1
41	1	11	1	6	1	4	4	7	4.25	1.88889	0	65	1	0	1	1
41	1	12	3	1	1	4	3	7	4.25	2.66667	0	65	1	0	1	1
41	1	13	3	2	1	2	3	7	3	2.11111	0	65	1	0	1	1
41	1	14	1	6	1	2	5	7	3	1.66667	0	65	1	0	1	1
41	1	15	1	6	6	1	4	6	3.75	2.44444	0	65	1	0	1	1
41	1	16	2	7	1	1	4	5	5.75	1.55556	0	65	1	0	1	1
41	1	17	2	6	1	1	2	7	4.5	2.11111	0	65	1	1	1	1
41	1	18	1	6	1	2	4	6	4.75	1.66667	0	65	1	1	1	1
41	1	19	3	6	6	5	4	6	3.25	2.11111	0	65	1	0	1	1
41	1	20	2	7	1	3	5	6	5.25	1.55556	0	65	1	0	1	1
41	1	21	1	7	1	3	5	6	5	1.33333	0	65	1	0	1	1
41	1	22	2	6	1	2	4	6	4.25	2.22222	0	65	1	0	1	1
41	1	23	2	7	1	3	5	7	4.5	2.11111	0	65	1	0	1	1
41	1	24	2	7	1	5	4	6	4	2.33333	0	65	1	0	1	1
41	1	25	2	7	5	5	5	7	4.75	2.11111	0	65	1	0	1	1
41	1	26	2	6	1	2	4	6	4	1.88889	0	65	1	0	1	1
41	1	27	2	7	1	2	3	7	4.5	2.33333	0	65	1	0	1	1
41	1	28	2	6	6	5	5	7	4.75	2.11111	0	65	1	0	1	1
41	1	29	1	5	6	2	4	6	4.5	2.44444	0	65	1	1	1	1
41	1	30	1	6	1	1	3	6	4.5	2.77778	0	65	1	0	1	1
41	1	31	2	6	1	2	4	6	3.5	2.55556	0	65	1	0	0	1
41	1	32	2	6	1	1	5	6	3.25	3.22222	0	65	1	0	1	1
41	1	33	1	7	1	1	2	4	4.75	1.88889	0	65	1	0	1	1
41	1	34	1	6	5	2	5	6	4	2.77778	0	65	1	0	1	1
41	1	35	2	6	1	2	3	5	3.75	2.66667	0	65	1	0	1	1
41	1	36	2	6	1	1	5	7	4	2.77778	0	65	1	0	1	1
41	1	37	1	6	1	1	3	6	4	3.11111	0	65	1	0	1	1
41	1	38	1	5	7	1	3	6	4.25	2.44444	0	65	1	1	1	1
41	1	39	1	6	1	1	4	6	4	2.88889	0	65	1	0	1	1
41	1	40	1	6	5	2	4	6	3.25	2.66667	0	65	1	0	1	1
41	1	41	3	6	1	4	5	6	2.25	2.11111	0	65	1	0	1	1
41	1	42	2	7	4	2	3	6	3.5	2.66667	0	65	1	0	1	1
41	1	43	1	6	2	2	5	6	5	1.88889	0	65	1	0	1	1
41	1	44	1	6	1	2	4	6	4.5	2.22222	0	65	1	1	1	1
41	1	45	1	6	1	1	3	5	4	2	0	65	1	0	0	1
41	2	63	5	4	5	5	2	2	4	2.44444	0	65	1	0	0	1
41	2	64	1	5	1	1	2	2	5	1.88889	0	65	1	0	1	1
41	2	65	1	6	2	1	2	2	4.5	1.33333	0	65	1	0	1	1
41	2	66	1	6	1	1	5	3	5	1.77778	0	65	1	0	1	1
41	2	67	1	6	1	2	5	3	4.75	1.88889	0	65	1	0	0	1
41	2	68	2	6	1	1	5	2	5	1.77778	0	65	1	0	0	1
41	2	69	1	5	5	1	4	1	3.75	2.11111	0	65	1	1	#NULL!	1
41	2	70	3	5	3	2	3	4	4.25	1.88889	0	65	1	0	#NULL!	1
41	2	71	3	4	3	2	4	3	3	2.44444	0	65	1	1	#NULL!	1
41	2	72	2	6	1	1	3	1	3.75	2.44444	0	65	1	1	#NULL!	1
41	2	73	1	5	1	2	3	4	4.25	1.77778	0	65	1	1	#NULL!	1
41	2	74	2	5	1	1	3	4	4.25	1.88889	0	65	1	1	#NULL!	1
41	2	75	2	5	2	1	3	3	3.75	2.77778	0	65	1	0	#NULL!	1
41	2	76	2	5	2	2	4	3	3.75	2.55556	0	65	1	1	1	1
41	2	77	2	5	4	2	4	3	4	2.11111	0	65	1	0	#NULL!	1
41	2	78	2	6	4	2	3	5	3.5	2.77778	0	65	1	0	#NULL!	1
41	2	79	1	6	3	1	4	3	4	2.33333	0	65	1	0	0	1
41	2	80	2	2	1	2	3	3	4.25	2.33333	0	65	1	#NULL!	0	1
41	2	81	3	5	6	3	4	4	4	2.77778	0	65	1	0	#NULL!	1
41	2	82	3	5	2	2	3	2	3.75	2.55556	0	65	1	0	1	1
41	2	83	1	6	5	1	3	4	4.5	2.11111	0	65	1	0	#NULL!	1
41	2	84	2	5	3	3	4	4	4	2.66667	0	65	1	0	#NULL!	1
41	2	85	2	6	2	2	3	3	3.75	2.44444	0	65	1	0	1	1
41	2	86	2	2	2	4	3	3	3.5	2.44444	0	65	1	1	1	1
41	2	87	2	6	3	3	4	5	4.5	2.66667	0	65	1	0	#NULL!	1
41	2	88	3	5	4	2	4	4	3.25	2.22222	0	65	1	0	#NULL!	1
41	2	89	2	6	3	2	3	3	3	2.55556	0	65	1	0	1	1
41	2	90	2	6	2	2	4	5	4.25	2.55556	0	65	1	0	#NULL!	1
41	2	91	2	5	2	4	5	2	4	2.88889	0	65	1	0	0	1
41	2	92	2	7	5	3	5	4	3.5	2	0	65	1	1	#NULL!	1
41	2	93	2	6	4	2	3	4	4	2.66667	0	65	1	0	#NULL!	1
41	2	94	3	6	2	2	1	4	2.25	2.77778	0	65	1	1	1	1
41	2	95	2	6	3	2	4	4	3.5	3	0	65	1	0	#NULL!	1
41	2	96	2	6	3	1	4	3	4.25	2.55556	0	65	1	0	1	1
41	2	97	3	5	3	3	4	4	3	2.66667	0	65	1	0	1	1
41	2	98	3	7	3	3	4	3	3.25	2.66667	0	65	1	0	#NULL!	1
41	2	99	2	6	2	3	3	3	3.5	2.11111	0	65	1	0	1	1
42	1	1	4	4	1	5	4	4	4	2.88889	1	63	1	1	1	1
42	1	2	1	5	3	5	4	5	4	2.33333	1	63	1	1	1	1
42	1	3	2	5	4	3	3	3	5	2.11111	1	63	1	1	1	1
42	1	4	3	5	1	5	3	4	4.25	2.11111	1	63	1	1	1	1
42	1	5	1	7	1	4	3	4	4.5	1.44444	1	63	1	1	1	1
42	1	6	3	2	1	6	4	4	4.25	2.11111	1	63	1	1	1	1
42	1	7	3	5	2	4	2	4	4	1.66667	1	63	1	1	1	1
42	1	8	1	4	1	5	5	5	2.75	2.44444	1	63	1	1	1	1
42	1	9	3	4	4	4	4	4	3.75	2.33333	1	63	1	1	1	1
42	1	10	1	6	1	4	3	4	5	1.44444	1	63	1	1	1	1
42	1	11	1	7	1	4	3	5	4.25	1.66667	1	63	1	1	1	1
42	1	12	1	6	3	5	4	4	5.25	1.44444	1	63	1	1	1	1
42	1	13	3	4	1	4	5	5	3.25	2.55556	1	63	1	1	1	1
42	1	14	7	2	1	6	7	5	1.5	2.44444	1	63	1	1	1	1
42	1	15	7	5	1	6	7	7	2.25	2.66667	1	63	1	1	1	1
42	1	16	7	3	1	6	6	5	1.75	2.88889	1	63	1	1	1	1
42	1	17	7	4	1	6	6	5	2	2.55556	1	63	1	1	1	1
42	1	18	6	3	1	5	5	5	3.5	2.55556	1	63	1	1	1	1
42	1	19	6	3	1	5	5	6	2.75	2.22222	1	63	1	1	1	1
42	1	20	2	6	1	3	4	3	4	2.44444	1	63	1	1	1	1
42	2	21	5	5	4	6	1	4	5	1.55556	1	63	1	1	0	1
42	2	22	1	5	4	5	3	3	4.25	1.44444	1	63	1	1	1	1
42	2	23	3	5	1	5	2	2	4.5	1.44444	1	63	1	1	0	1
42	2	24	1	3	1	4	2	4	4.5	1.44444	1	63	1	1	1	1
42	2	25	1	4	4	4	3	4	3.75	1.55556	1	63	1	1	0	1
42	2	26	4	5	1	3	2	3	3.75	1.33333	1	63	1	1	1	1
42	2	27	3	6	6	6	3	3	4.5	1.33333	1	63	1	1	1	1
42	2	28	6	4	1	6	4	4	4	1	1	63	1	1	1	1
42	2	29	7	3	4	6	2	4	2	2.11111	1	63	1	1	1	1
42	2	30	6	3	1	6	5	4	3	1.77778	1	63	1	1	1	1
42	2	31	2	3	1	4	4	3	4.75	1.66667	1	63	1	1	1	1
42	2	32	1	6	1	5	4	3	4.25	1.33333	1	63	1	1	1	1
42	2	33	1	4	1	4	4	3	4	1.33333	1	63	1	1	1	1
42	2	34	6	3	1	6	4	3	4	1.33333	1	63	1	1	1	1
42	2	35	1	6	3	6	4	3	4.25	1.22222	1	63	1	1	1	1
43	1	1	1	7	1	4	5	5	4.75	2.22222	1	73	1	0	1	1
43	1	2	1	6	1	3	5	2	4.5	2.22222	1	73	1	0	1	1
43	1	3	2	6	1	3	5	2	5.25	1.66667	1	73	1	0	1	1
43	1	4	2	6	1	4	3	1	5	2	1	73	1	0	1	1
43	1	5	6	5	1	6	5	4	2.25	2	1	73	1	0	1	1
43	1	6	6	6	1	6	5	3	3.25	1.66667	1	73	1	0	1	1
43	1	7	2	6	1	5	5	3	3.5	1.88889	1	73	1	0	1	1
43	1	8	1	6	1	4	4	2	4.25	1.66667	1	73	1	0	0	1
43	1	9	3	7	1	5	5	1	5.25	1.22222	1	73	1	0	1	1
43	1	10	2	6	1	3	5	1	5.25	1.44444	1	73	1	1	1	1
43	1	11	5	6	6	7	6	4	2.25	1.88889	1	73	1	0	1	1
43	1	12	3	7	1	5	5	4	3.25	1.66667	1	73	1	0	1	1
43	1	13	2	7	1	5	5	4	4.25	1.55556	1	73	1	0	1	1
43	1	14	2	6	1	5	5	4	3.5	1.88889	1	73	1	1	1	1
43	1	15	2	7	1	5	4	4	4.25	1.55556	1	73	1	0	1	1
43	1	16	5	6	1	4	4	5	4.75	1.22222	1	73	1	0	1	1
43	1	17	3	6	1	6	5	4	3	1.55556	1	73	1	1	1	1
43	1	18	5	7	3	4	4	1	3.25	1.66667	1	73	1	0	1	1
43	1	19	3	6	1	4	4	1	3.25	1.66667	1	73	1	0	1	1
43	1	20	6	7	2	5	4	1	4.75	1.44444	1	73	1	0	1	1
43	1	21	2	6	1	4	4	1	4.25	1.44444	1	73	1	0	1	1
43	1	22	2	7	1	5	3	1	4.5	1.88889	1	73	1	0	1	1
43	1	23	2	7	1	4	4	1	4.5	1.66667	1	73	1	0	1	1
43	1	24	2	6	1	4	4	1	4.5	1.66667	1	73	1	1	1	1
43	1	25	2	6	2	4	4	1	4.75	1.22222	1	73	1	1	1	1
43	1	26	2	6	1	5	3	1	5	1.22222	1	73	1	1	1	1
[truncated: 833 more rows]
